# Supplementary material for: 2-Amino-4-methyl­pyridinium hexa-2,4-dienoate dihydrate
Source: Acta Crystallogr Sect E Struct Rep Online. 2010 Aug 25;66(Pt 9):o2397–8. doi: 10.1107/S1600536810033076 (PMC3007860; doi:10.1107/S1600536810033076)
Supplement: Supplementary file 2 [file e-66-o2397-Isup2.hkl]

# 
# h,k,l, Fc-squared, Fo-squared, sigma(Fo-squared) and status flag 
# 
data_I
_shelx_title ' h91m in P2(1)/c (100K)' 
_shelx_refln_list_code          4 
_shelx_F_calc_maximum       65.18 
_exptl_crystal_F_000       552.00 
_reflns_d_resolution_high  0.6184 
 
loop_ 
 _symmetry_equiv_pos_as_xyz 
 'x, y, z' 
 '-x, y+1/2, -z+1/2' 
 '-x, -y, -z' 
 'x, -y-1/2, z-1/2' 
 
_cell_length_a     8.8233 
_cell_length_b    12.6783 
_cell_length_c    13.1647 
_cell_angle_alpha  90.000 
_cell_angle_beta  108.279 
_cell_angle_gamma  90.000 
 
_shelx_F_squared_multiplier     1.000 
 
loop_ 
 _refln_index_h 
 _refln_index_k 
 _refln_index_l 
 _refln_F_squared_calc 
 _refln_F_squared_meas 
 _refln_F_squared_sigma 
 _refln_observed_status 
   3   0   0      689.57      919.72     25.70 o 
   4   0   0      409.26      469.96      7.39 o 
   5   0   0     1369.60     1583.81     19.19 o 
   6   0   0      393.59      405.89      6.03 o 
   7   0   0      116.63      106.68      2.12 o 
   8   0   0      511.40      490.69     11.88 o 
   9   0   0        2.74        1.83      0.85 o 
  10   0   0      164.37      176.15      6.28 o 
  11   0   0      116.31      121.79      5.54 o 
  12   0   0        0.25       -1.12      1.62 o 
  13   0   0       32.00       30.74      3.49 o 
   1   1   0      161.08      153.89      4.55 o 
   2   1   0       56.99      103.78      5.73 o 
   3   1   0      994.86     1079.29     39.65 o 
   4   1   0        8.48       13.77      0.52 o 
   5   1   0      102.28      101.03      1.19 o 
   6   1   0      139.42      140.12      1.78 o 
   7   1   0      276.72      232.43      2.59 o 
   8   1   0        0.07       -0.43      0.46 o 
   9   1   0        4.02        4.03      0.67 o 
  10   1   0       53.35       59.50      2.34 o 
  11   1   0       26.39       29.64      2.15 o 
  12   1   0        4.77        0.47      1.21 o 
  13   1   0        1.61        0.35      1.33 o 
   1   2   0     1757.61     1839.07     50.26 o 
   2   2   0      164.47      197.64      6.18 o 
   3   2   0      601.57      636.48     18.23 o 
   4   2   0      193.43      240.65      3.08 o 
   5   2   0      159.01      162.34      1.91 o 
   6   2   0      267.39      247.21      2.66 o 
   7   2   0       10.00        8.42      0.44 o 
   8   2   0      188.07      203.59      2.99 o 
   9   2   0       75.13       71.56      1.80 o 
  10   2   0      140.17      135.71      4.00 o 
  11   2   0       53.56       52.86      2.60 o 
  12   2   0        2.03        1.18      2.05 o 
  13   2   0        0.03       -0.26      1.33 o 
   1   3   0      414.52      419.91     12.05 o 
   2   3   0      663.59      587.41     16.78 o 
   4   3   0      836.80     1041.16     12.08 o 
   5   3   0      313.23      305.10      3.26 o 
   6   3   0        4.36        5.24      0.61 o 
   7   3   0      526.75      497.46      4.96 o 
   8   3   0       43.14       43.87      1.26 o 
   9   3   0      208.89      194.88      3.18 o 
  10   3   0       97.14       99.40      3.35 o 
  11   3   0       88.19       96.50      3.47 o 
  12   3   0       20.02       18.62      1.98 o 
  13   3   0       10.69       12.06      1.85 o 
   1   4   0       82.02       76.76      2.05 o 
   2   4   0      620.98      663.95     12.69 o 
   3   4   0     1279.19     1263.07     14.55 o 
   4   4   0      565.10      566.71      5.91 o 
   5   4   0       99.97       79.31      1.21 o 
   6   4   0       10.85        8.35      0.44 o 
   7   4   0      252.37      299.61      3.12 o 
   8   4   0       33.37       32.55      1.17 o 
   9   4   0        1.40        0.69      0.54 o 
  10   4   0       46.76       46.26      4.31 o 
  11   4   0        1.35        0.51      1.15 o 
  12   4   0       35.18       37.24      2.55 o 
  13   4   0      110.66      115.97      6.89 o 
   1   5   0     1624.47     1697.96     19.74 o 
   2   5   0       28.48       30.95      0.94 o 
   3   5   0        5.95       11.02      0.47 o 
   4   5   0      987.62     1125.03     11.32 o 
   5   5   0       63.60       65.60      1.06 o 
   6   5   0       54.78       49.36      0.89 o 
   7   5   0      258.81      226.35      3.00 o 
   8   5   0        7.28        3.18      0.60 o 
   9   5   0       22.58       22.69      1.39 o 
  10   5   0       10.34       12.36      1.84 o 
  11   5   0       24.19       21.69      2.85 o 
  12   5   0      105.25      121.10      5.49 o 
  13   5   0        3.82        2.43      1.49 o 
   0   6   0      617.23      690.19     10.65 o 
   1   6   0       13.79       22.14      0.90 o 
   2   6   0       32.09       38.93      0.87 o 
   3   6   0      142.21      158.05      1.84 o 
   4   6   0       14.28       26.10      0.67 o 
   5   6   0      449.65      422.84      4.15 o 
   6   6   0      220.18      211.98      2.67 o 
   7   6   0        1.11        0.68      0.39 o 
   8   6   0       20.21       18.13      1.56 o 
   9   6   0      161.56      166.02      3.54 o 
  10   6   0       19.93       17.78      2.49 o 
  11   6   0       48.19       48.72      2.59 o 
  12   6   0       41.33       44.08      2.74 o 
   1   7   0       93.81      108.95      2.14 o 
   2   7   0       75.08      100.64      1.66 o 
   3   7   0      120.42       99.06      1.37 o 
   4   7   0      389.86      370.21      3.95 o 
   5   7   0      393.64      395.33      4.48 o 
   6   7   0       99.83       97.21      1.49 o 
   7   7   0       50.16       51.10      1.20 o 
   8   7   0       15.11       11.53      1.02 o 
   9   7   0       90.11       87.01      2.66 o 
  10   7   0        0.34       -0.64      1.57 o 
  11   7   0       51.42       55.16      4.23 o 
  12   7   0       39.66       35.57      3.07 o 
   0   8   0      859.46      839.45     16.32 o 
   1   8   0       45.38       43.35      1.98 o 
   2   8   0       55.72       40.00      0.94 o 
   3   8   0      914.80      875.01      8.15 o 
   4   8   0       98.87       85.77      1.34 o 
   5   8   0     2643.45     2453.44     23.14 o 
   6   8   0        0.77        0.66      0.34 o 
   7   8   0       49.27       50.28      1.36 o 
   8   8   0       44.00       45.33      1.89 o 
   9   8   0       21.52       19.94      1.49 o 
  10   8   0       18.00       16.64      1.76 o 
  11   8   0       47.06       47.60      2.70 o 
  12   8   0        0.04       -0.89      1.19 o 
   1   9   0        0.97        1.12      0.43 o 
   2   9   0        2.43        7.07      0.47 o 
   3   9   0        0.32        0.01      0.27 o 
   4   9   0       72.76       81.49      1.29 o 
   5   9   0      318.63      332.03      3.75 o 
   6   9   0      170.31      134.88      2.10 o 
   7   9   0      104.59       95.07      2.81 o 
   8   9   0      252.30      255.32      5.96 o 
   9   9   0       50.72       56.45      2.25 o 
  10   9   0       57.38       57.76      2.88 o 
  11   9   0        4.70        3.22      2.37 o 
  12   9   0        7.21        9.77      1.70 o 
   0  10   0       21.32       21.99      1.67 o 
   1  10   0      283.90      351.59      4.93 o 
   2  10   0       35.82       32.17      0.87 o 
   3  10   0      158.03      147.92      2.09 o 
   4  10   0       37.89       31.49      0.87 o 
   5  10   0       55.06       51.18      1.13 o 
   6  10   0       84.09       66.05      1.61 o 
   7  10   0        2.47        1.30      0.77 o 
   8  10   0       12.75       12.21      1.25 o 
   9  10   0       89.02       95.87      2.97 o 
  10  10   0        1.75        1.08      1.20 o 
  11  10   0        5.53        4.65      1.43 o 
   1  11   0       26.53       21.24      0.93 o 
   2  11   0     1012.02      947.01     10.60 o 
   3  11   0      358.95      342.15      4.07 o 
   4  11   0        8.46        8.30      0.57 o 
   5  11   0       91.07       82.82      1.58 o 
   6  11   0        1.41        1.16      0.54 o 
   7  11   0        1.50        0.09      0.69 o 
   8  11   0       54.17       53.93      1.98 o 
   9  11   0       27.43       28.78      1.68 o 
  10  11   0       20.46       16.98      2.60 o 
  11  11   0        2.79        0.30      1.61 o 
   0  12   0        0.17        0.46      0.57 o 
   1  12   0       89.67       83.33      1.62 o 
   2  12   0       56.42       56.80      1.30 o 
   3  12   0      171.22      149.40      2.33 o 
   4  12   0       17.16       15.50      0.79 o 
   5  12   0      216.64      199.77      3.33 o 
   6  12   0        5.32        6.65      0.72 o 
   7  12   0       43.29       39.22      1.74 o 
   8  12   0       30.76       30.50      1.69 o 
   9  12   0       38.95       37.33      2.15 o 
  10  12   0       11.65       11.90      1.72 o 
   1  13   0      148.19      128.95      2.15 o 
   2  13   0        3.58        5.90      0.64 o 
   3  13   0        1.30        0.60      0.50 o 
   4  13   0        4.05        3.89      0.55 o 
   5  13   0        6.09        7.16      0.76 o 
   6  13   0        0.28        0.54      0.74 o 
   7  13   0       12.57       11.81      1.16 o 
   8  13   0        6.91        6.77      1.20 o 
   9  13   0       13.31       16.21      2.19 o 
  10  13   0        0.00       -0.10      1.28 o 
   0  14   0        2.08        1.00      0.67 o 
   1  14   0        3.87        4.35      0.58 o 
   2  14   0      137.18      126.13      2.31 o 
   3  14   0       13.78       11.97      0.79 o 
   4  14   0      101.64      101.53      2.21 o 
   5  14   0        8.14        7.26      0.81 o 
   6  14   0        6.47       10.32      1.68 o 
   7  14   0        1.02        0.97      0.84 o 
   8  14   0       58.35       66.19      4.48 o 
   9  14   0       15.79       20.50      4.52 o 
   1  15   0        0.28        1.41      0.57 o 
   2  15   0       42.74       39.85      1.30 o 
   3  15   0        6.45        8.69      0.79 o 
   4  15   0        8.32        9.93      0.89 o 
   5  15   0       23.30       23.28      1.46 o 
   6  15   0        3.83        4.29      1.15 o 
   7  15   0        0.00       -0.82      0.91 o 
   8  15   0       60.92       64.02      2.94 o 
   9  15   0       39.92       45.06      2.92 o 
   0  16   0       29.95       24.51      1.72 o 
   1  16   0        0.03        0.18      0.60 o 
   2  16   0       18.57       17.36      1.20 o 
   3  16   0        3.27        3.77      0.79 o 
   4  16   0        4.71        4.30      0.77 o 
   5  16   0        5.91        7.93      1.09 o 
   6  16   0        0.97        0.44      0.96 o 
   7  16   0        7.68        6.29      1.42 o 
   8  16   0       45.10       41.23      2.61 o 
   1  17   0        7.66        8.57      0.86 o 
   2  17   0        6.59       10.04      1.09 o 
   3  17   0        0.17       -0.62      0.73 o 
   4  17   0        5.70        7.14      1.20 o 
   5  17   0        2.58        3.21      1.33 o 
   6  17   0        4.41        4.48      2.60 o 
   7  17   0        2.45       -0.26      1.26 o 
   0  18   0       12.13       14.30      2.18 o 
   1  18   0       71.49       77.99      2.35 o 
   2  18   0       84.32       88.82      3.71 o 
   3  18   0        6.46       10.25      1.45 o 
   4  18   0        4.13        3.60      1.27 o 
   5  18   0        1.12       -0.22      1.12 o 
   6  18   0        0.31       -0.02      2.51 o 
   1  19   0        1.41        0.02      1.07 o 
   2  19   0       38.57       47.18      5.95 o 
   3  19   0       28.39       27.25      2.03 o 
   4  19   0       11.11       13.27      1.65 o 
   5  19   0       21.43       20.34      2.78 o 
   0  20   0       15.96       13.75      2.23 o 
   1  20   0        0.02       -0.48      1.54 o 
   2  20   0       13.34       15.51      2.39 o 
 -13   1   1        1.82       -0.50      1.28 o 
 -12   1   1       59.99       58.16      2.92 o 
 -11   1   1       50.13       47.78      2.47 o 
 -10   1   1        3.75        3.61      1.03 o 
  -9   1   1        6.19        4.98      0.68 o 
  -8   1   1        1.10        0.03      0.40 o 
  -7   1   1       13.32       13.62      0.67 o 
  -6   1   1      146.45      160.45      1.78 o 
  -5   1   1      371.82      419.21      4.75 o 
  -4   1   1      645.66      726.52     11.16 o 
  -3   1   1     1474.78     1531.23     41.89 o 
  -2   1   1      392.00      506.41      9.96 o 
  -1   1   1        3.60        5.32      0.51 o 
   2   1   1      949.62      914.05     25.47 o 
   3   1   1      112.11       94.03      3.78 o 
   4   1   1     2082.95     2152.77     34.01 o 
   5   1   1      117.56      122.64      1.89 o 
   6   1   1       95.38       94.38      1.60 o 
   7   1   1       33.81       18.51      1.31 o 
   8   1   1      199.17      195.41      3.12 o 
   9   1   1        0.46        0.82      0.55 o 
  10   1   1      217.36      221.39      4.70 o 
  11   1   1       15.19       13.19      1.65 o 
  12   1   1        5.62        1.81      1.39 o 
  13   1   1       12.63       14.83      1.97 o 
 -13   2   1        9.52        9.69      1.66 o 
 -12   2   1        7.63        5.68      1.47 o 
 -11   2   1      324.17      332.72      7.72 o 
 -10   2   1       25.30       31.58      1.98 o 
  -9   2   1       74.63       65.58      1.98 o 
  -8   2   1       48.79       48.25      1.01 o 
  -7   2   1     1702.96     1641.40     14.97 o 
  -6   2   1      327.17      353.63      3.55 o 
  -5   2   1      274.53      253.99      3.23 o 
  -4   2   1      487.63      500.50      6.88 o 
  -3   2   1     1029.24     1121.66     20.39 o 
  -2   2   1      629.04      679.58     14.78 o 
   1   2   1     1599.70     1655.09     45.53 o 
   2   2   1      865.15      844.29     23.71 o 
   3   2   1     2750.65     3129.36     85.26 o 
   4   2   1        7.22        8.29      0.55 o 
   5   2   1     1658.98     1694.52     18.86 o 
   6   2   1      552.62      556.96      6.75 o 
   7   2   1      433.92      383.44      4.73 o 
   8   2   1       62.48       47.39      1.43 o 
   9   2   1       33.42       33.27      1.42 o 
  10   2   1        8.76       11.06      1.07 o 
  11   2   1      130.35      131.30      4.17 o 
  12   2   1       53.63       54.76      8.84 o 
  13   2   1       23.81       20.32      2.12 o 
 -13   3   1       29.54       27.71      4.54 o 
 -12   3   1      269.86      257.87      6.59 o 
 -11   3   1       17.87       18.59      1.80 o 
 -10   3   1        2.09        0.08      0.90 o 
  -9   3   1      341.53      341.89      6.38 o 
  -8   3   1       61.34       41.25      0.93 o 
  -7   3   1     1393.68     1429.13     13.15 o 
  -6   3   1       42.34       51.70      0.95 o 
  -5   3   1      469.39      485.61      5.53 o 
  -4   3   1      662.26      752.38      9.96 o 
  -3   3   1        0.25        1.31      0.28 o 
  -1   3   1      443.54      379.12     10.74 o 
   1   3   1      363.91      356.91     10.62 o 
   2   3   1     1123.26     1115.67     31.12 o 
   3   3   1     1626.06     1702.98     47.20 o 
   4   3   1     1081.59     1057.59     10.87 o 
   5   3   1      160.39      173.11      2.35 o 
   6   3   1      177.60      165.71      2.53 o 
   7   3   1      241.98      227.85      3.35 o 
   8   3   1       75.48       74.13      1.76 o 
   9   3   1       74.93       77.28      1.77 o 
  10   3   1       39.83       40.88      1.59 o 
  11   3   1       29.35       36.75      2.39 o 
  12   3   1       43.07       44.65      2.78 o 
  13   3   1       17.52       16.13      2.00 o 
 -13   4   1        7.01        4.93      1.51 o 
 -12   4   1      183.90      185.10      5.29 o 
 -11   4   1       82.99       90.59      3.32 o 
 -10   4   1       91.78      101.77      3.35 o 
  -9   4   1        2.41        3.10      0.83 o 
  -8   4   1        2.99        3.57      0.42 o 
  -7   4   1      183.03      164.82      2.16 o 
  -6   4   1      200.76      172.48      2.13 o 
  -5   4   1       37.51       35.90      0.84 o 
  -4   4   1       86.16       68.35      1.36 o 
  -3   4   1      539.51      561.63      7.53 o 
  -2   4   1       13.80       10.20      0.39 o 
   0   4   1      475.90      512.65     18.59 o 
   1   4   1      908.81      949.51     26.76 o 
   2   4   1     1451.11     1424.99     28.10 o 
   3   4   1       16.68       30.09      0.81 o 
   4   4   1       10.32       22.15      0.71 o 
   5   4   1       44.42       39.41      0.84 o 
   6   4   1      450.72      453.54      5.72 o 
   7   4   1       84.98       51.28      1.36 o 
   8   4   1      115.56      102.66      1.97 o 
   9   4   1      268.53      262.51      3.82 o 
  10   4   1       43.67       46.82      1.89 o 
  11   4   1       44.73       43.41      3.96 o 
  12   4   1       83.64       81.49      5.37 o 
  13   4   1       36.41       35.57      2.64 o 
 -13   5   1        2.83        2.92      1.44 o 
 -12   5   1      242.84      240.50      6.29 o 
 -11   5   1      107.80      102.01      4.68 o 
 -10   5   1       11.82        9.64      1.35 o 
  -9   5   1        0.57        0.77      0.73 o 
  -8   5   1      160.47      163.31      2.32 o 
  -7   5   1     1127.67     1093.93     10.72 o 
  -6   5   1      159.71      150.46      1.96 o 
  -5   5   1      383.84      380.10      4.02 o 
  -4   5   1     1046.75     1133.79     14.87 o 
  -3   5   1       21.16       27.66      0.80 o 
  -2   5   1      925.65     1120.64     11.96 o 
  -1   5   1     2274.61     2541.86     33.12 o 
   0   5   1      586.35      591.68      9.46 o 
   1   5   1      301.93      376.95     22.09 o 
   2   5   1      546.80      567.88      6.25 o 
   3   5   1      388.62      417.18      4.72 o 
   4   5   1     1344.34     1352.44     12.84 o 
   5   5   1        0.45        0.14      0.25 o 
   6   5   1      131.30      110.36      1.99 o 
   7   5   1      393.74      330.24      4.55 o 
   8   5   1       83.75       86.60      2.90 o 
   9   5   1        7.30        8.36      0.79 o 
  10   5   1      123.22      124.63      2.84 o 
  11   5   1       18.32       16.24      1.82 o 
  12   5   1        5.20        6.37      1.52 o 
 -13   6   1        8.52        8.97      2.20 o 
 -12   6   1       16.73       17.47      1.92 o 
 -11   6   1       98.66       95.79      3.47 o 
 -10   6   1       72.49       78.52      2.98 o 
  -9   6   1       56.68       60.42      2.14 o 
  -8   6   1       43.16       46.92      1.32 o 
  -7   6   1      164.28      153.45      2.08 o 
  -6   6   1        3.48        2.65      0.38 o 
  -5   6   1       37.49       35.79      0.81 o 
  -4   6   1      773.18      783.38      9.56 o 
  -3   6   1      422.26      423.34      5.38 o 
  -2   6   1     1210.48     1292.59     15.25 o 
  -1   6   1      171.86      148.35      2.10 o 
   0   6   1     2566.02     2631.95     34.41 o 
   1   6   1        1.97        1.22      0.22 o 
   2   6   1      234.84      244.01      3.17 o 
   3   6   1        4.88        1.87      0.23 o 
   4   6   1      431.78      424.35      4.37 o 
   5   6   1       65.36       58.91      1.36 o 
   6   6   1      526.45      453.14      5.80 o 
   7   6   1      162.17      153.06      2.61 o 
   8   6   1       93.23       98.08      2.09 o 
   9   6   1        2.13        2.91      0.66 o 
  10   6   1      157.18      156.79      4.55 o 
  11   6   1       21.21       20.07      1.96 o 
  12   6   1        9.25       13.05      2.84 o 
 -12   7   1       13.26       13.68      1.76 o 
 -11   7   1       38.56       39.18      4.04 o 
 -10   7   1       33.84       32.57      2.15 o 
  -9   7   1       37.23       30.42      2.85 o 
  -8   7   1        8.94        9.28      0.79 o 
  -7   7   1      156.43      163.09      2.22 o 
  -6   7   1       42.60       41.60      1.31 o 
  -5   7   1      962.37      914.59      9.24 o 
  -4   7   1      169.56      166.26      2.85 o 
  -3   7   1       30.81       36.90      1.07 o 
  -2   7   1      190.89      150.99      2.42 o 
  -1   7   1      904.07     1086.10     12.93 o 
   0   7   1      534.35      616.34      7.78 o 
   1   7   1      177.90      226.23      2.62 o 
   2   7   1      740.25      691.08      6.74 o 
   3   7   1        3.64        3.47      0.31 o 
   4   7   1       36.03       35.27      0.75 o 
   5   7   1      346.18      301.30      4.57 o 
   6   7   1       30.38       24.60      1.43 o 
   7   7   1        0.69        1.41      0.52 o 
   8   7   1       42.00       45.63      1.49 o 
   9   7   1       13.44       16.60      1.26 o 
  10   7   1        5.29        4.20      1.39 o 
  11   7   1      141.19      142.13      5.11 o 
  12   7   1        4.65        3.74      1.47 o 
 -12   8   1        4.62        6.94      1.52 o 
 -11   8   1        1.58        0.31      1.88 o 
 -10   8   1       15.64       10.89      1.48 o 
  -9   8   1        1.51        0.76      0.97 o 
  -8   8   1       55.99       50.73      1.55 o 
  -7   8   1        0.01       -0.24      0.42 o 
  -6   8   1      358.71      299.31      3.55 o 
  -5   8   1      239.37      220.69      2.90 o 
  -4   8   1      139.09      123.50      1.75 o 
  -3   8   1       87.91       96.31      2.09 o 
  -2   8   1       26.61       26.19      0.82 o 
  -1   8   1       87.10       77.62      1.42 o 
   0   8   1       51.03       64.75      1.19 o 
   1   8   1      216.71      220.76      2.49 o 
   2   8   1     1508.33     1420.26     12.84 o 
   3   8   1      347.47      329.74      3.40 o 
   4   8   1       66.64       51.18      1.22 o 
   5   8   1       46.17       45.68      1.64 o 
   6   8   1       24.74       17.68      0.95 o 
   7   8   1       37.08       34.44      1.28 o 
   8   8   1      102.51      101.31      3.18 o 
   9   8   1        4.51        6.38      1.08 o 
  10   8   1      101.05      109.63      3.76 o 
  11   8   1        0.43        1.86      1.30 o 
  12   8   1        0.28       -0.98      1.26 o 
 -12   9   1        0.04       -0.53      2.64 o 
 -11   9   1       30.30       28.58      2.20 o 
 -10   9   1        8.57        4.82      1.53 o 
  -9   9   1       40.08       37.46      4.88 o 
  -8   9   1       24.00       26.50      1.24 o 
  -7   9   1        1.55        1.34      0.47 o 
  -6   9   1       78.04       66.58      1.92 o 
  -5   9   1      407.04      404.57      4.67 o 
  -4   9   1        0.84        1.06      0.40 o 
  -3   9   1        0.31        0.42      0.39 o 
  -2   9   1      130.90      159.93      3.16 o 
  -1   9   1       35.01       53.70      1.26 o 
   0   9   1        0.19        0.83      0.30 o 
   1   9   1      308.46      251.23      2.71 o 
   2   9   1        0.41        0.88      0.27 o 
   3   9   1      133.01      129.71      1.75 o 
   4   9   1      123.53      108.05      2.06 o 
   5   9   1       84.12       79.40      1.49 o 
   6   9   1        7.29        5.71      0.68 o 
   7   9   1       37.49       32.74      1.30 o 
   8   9   1       42.59       43.86      1.97 o 
   9   9   1       83.42       88.99      2.86 o 
  10   9   1       17.93       16.30      3.12 o 
  11   9   1       15.07       15.01      1.85 o 
 -12  10   1        5.99        7.07      1.58 o 
 -11  10   1        0.53        0.74      1.17 o 
 -10  10   1       58.82       58.61      2.70 o 
  -9  10   1        1.27        1.10      1.03 o 
  -8  10   1       11.11       10.07      1.16 o 
  -7  10   1      193.02      186.53      3.07 o 
  -6  10   1       40.05       31.26      1.24 o 
  -5  10   1      111.79      101.18      2.39 o 
  -4  10   1      152.91      140.68      2.57 o 
  -3  10   1        6.60        7.90      0.55 o 
  -2  10   1      412.21      462.92      5.17 o 
  -1  10   1        4.07        5.99      0.55 o 
   0  10   1        6.68        5.17      0.45 o 
   1  10   1       88.70       96.99      1.40 o 
   2  10   1        0.06        0.64      0.31 o 
   3  10   1      234.09      231.95      2.53 o 
   4  10   1        0.07        0.03      0.30 o 
   5  10   1      112.60      111.45      1.89 o 
   6  10   1       59.84       55.58      1.94 o 
   7  10   1        0.80       -0.44      0.64 o 
   8  10   1      185.75      193.21      4.47 o 
   9  10   1        1.68        1.42      0.97 o 
  10  10   1       97.47       93.54      3.57 o 
  11  10   1       47.43       50.37      2.75 o 
 -11  11   1        6.52        6.37      1.48 o 
 -10  11   1        9.41        7.83      1.31 o 
  -9  11   1        0.98        1.18      0.98 o 
  -8  11   1       26.60       27.42      1.53 o 
  -7  11   1        3.48        3.57      0.66 o 
  -6  11   1      128.49      118.80      2.04 o 
  -5  11   1       21.44       23.18      1.22 o 
  -4  11   1      186.74      177.44      3.67 o 
  -3  11   1       98.71      100.90      1.77 o 
  -2  11   1     1377.10     1319.12     14.47 o 
  -1  11   1        0.06        0.37      0.53 o 
   0  11   1       33.98       28.21      0.86 o 
   1  11   1       30.92       32.21      1.08 o 
   2  11   1        0.00        0.32      0.37 o 
   3  11   1        9.76        8.64      0.53 o 
   4  11   1      139.89      142.30      2.22 o 
   5  11   1       51.81       48.47      2.12 o 
   6  11   1        2.34        0.38      0.59 o 
   7  11   1        0.13        0.44      0.78 o 
   8  11   1      129.81      120.27      3.37 o 
   9  11   1        2.41        1.79      1.44 o 
  10  11   1        4.73        6.64      1.49 o 
  11  11   1        0.74        0.41      1.30 o 
 -11  12   1        3.92        2.96      1.34 o 
 -10  12   1        3.05        0.50      1.21 o 
  -9  12   1       83.22       88.74      2.92 o 
  -8  12   1       25.44       26.75      1.55 o 
  -7  12   1        4.37        4.10      0.70 o 
  -6  12   1        7.91       12.22      0.75 o 
  -5  12   1       81.96       77.47      1.59 o 
  -4  12   1       69.30       57.35      1.63 o 
  -3  12   1      102.85       86.66      2.62 o 
  -2  12   1        0.15        2.40      0.48 o 
  -1  12   1       65.07       55.53      1.27 o 
   0  12   1       45.27       44.32      1.13 o 
   1  12   1      330.21      303.42      3.93 o 
   2  12   1        0.08        0.83      0.40 o 
   3  12   1       10.06       10.35      0.59 o 
   4  12   1      169.90      168.60      3.71 o 
   5  12   1       16.39       18.39      1.21 o 
   6  12   1        0.41        0.64      0.73 o 
   7  12   1        0.01       -0.20      0.74 o 
   8  12   1       13.47       16.37      1.37 o 
   9  12   1        6.74        7.40      1.66 o 
  10  12   1        0.67       -1.27      1.27 o 
 -10  13   1       11.25       11.79      2.03 o 
  -9  13   1        5.01        5.34      1.39 o 
  -8  13   1        9.18        8.92      1.13 o 
  -7  13   1       48.23       48.81      1.89 o 
  -6  13   1      247.17      244.17      3.97 o 
  -5  13   1        7.44        7.51      0.98 o 
  -4  13   1       30.18       27.97      1.06 o 
  -3  13   1       17.62       13.56      0.83 o 
  -2  13   1      521.90      501.94      6.58 o 
  -1  13   1       16.65       11.62      0.72 o 
   0  13   1       14.58       11.51      0.88 o 
   1  13   1      299.66      282.14      4.45 o 
   2  13   1      164.93      169.01      2.56 o 
   3  13   1       95.61       90.12      1.84 o 
   4  13   1       20.76       18.57      1.12 o 
   5  13   1       12.92       12.93      1.12 o 
   6  13   1        3.64        3.03      0.83 o 
   7  13   1        0.03       -0.03      0.77 o 
   8  13   1      185.85      191.76      4.20 o 
   9  13   1      178.18      173.28      7.32 o 
  10  13   1        0.05       -1.23      1.23 o 
 -10  14   1        9.09        8.87      1.59 o 
  -9  14   1       57.28       60.80      2.89 o 
  -8  14   1        0.14        0.64      0.95 o 
  -7  14   1        2.45        2.49      0.88 o 
  -6  14   1        7.41        8.03      0.93 o 
  -5  14   1       37.87       39.84      1.24 o 
  -4  14   1       11.69        9.61      0.78 o 
  -3  14   1        8.20        7.94      0.72 o 
  -2  14   1       49.28       51.53      1.42 o 
  -1  14   1        0.47        0.99      0.57 o 
   0  14   1       19.92       16.90      0.84 o 
   1  14   1        0.85        2.13      0.50 o 
   2  14   1        0.01        0.62      0.61 o 
   3  14   1       33.43       36.37      1.35 o 
   4  14   1        0.98        0.40      0.78 o 
   5  14   1      165.27      174.21      4.28 o 
   6  14   1        1.32        0.38      0.75 o 
   7  14   1       58.35       57.79      2.21 o 
   8  14   1        4.25        4.44      1.41 o 
   9  14   1        0.00       -1.20      1.20 o 
  -9  15   1        7.20        8.28      1.61 o 
  -8  15   1       30.59       31.27      2.21 o 
  -7  15   1        4.55        2.75      0.95 o 
  -6  15   1       40.99       47.29      1.62 o 
  -5  15   1       18.32       19.72      1.55 o 
  -4  15   1       95.93       94.13      2.06 o 
  -3  15   1       20.55       19.36      1.01 o 
  -2  15   1      183.38      171.21      2.91 o 
  -1  15   1       36.84       31.93      1.20 o 
   0  15   1       12.32       10.78      0.78 o 
   1  15   1       17.75       17.45      0.93 o 
   2  15   1       42.56       35.47      1.43 o 
   3  15   1        6.61        6.95      0.78 o 
   4  15   1        0.06       -0.44      0.70 o 
   5  15   1        0.19        0.55      1.23 o 
   6  15   1        0.94        0.17      0.82 o 
   7  15   1        0.79       -0.08      0.97 o 
   8  15   1       22.65       23.90      3.11 o 
  -8  16   1        2.78        0.43      1.29 o 
  -7  16   1        5.52        5.74      2.26 o 
  -6  16   1        1.12       -0.86      0.86 o 
  -5  16   1        5.37        4.58      0.81 o 
  -4  16   1        3.85        4.76      0.79 o 
  -3  16   1      118.64      118.07      2.52 o 
  -2  16   1        2.52        1.47      0.61 o 
  -1  16   1       60.37       71.05      1.72 o 
   0  16   1        2.82        1.67      0.62 o 
   1  16   1        4.71        6.36      0.93 o 
   2  16   1       24.49       21.48      1.33 o 
   3  16   1        0.22       -0.69      0.69 o 
   4  16   1        3.08        1.98      0.85 o 
   5  16   1      120.94      136.51      3.71 o 
   6  16   1        9.12        8.69      1.31 o 
   7  16   1        0.55        0.67      1.22 o 
   8  16   1        8.59        6.96      1.62 o 
  -7  17   1        0.00        1.55      1.20 o 
  -6  17   1        0.33       -0.03      1.78 o 
  -5  17   1        3.36        2.90      1.03 o 
  -4  17   1       34.10       34.80      1.56 o 
  -3  17   1       13.12       13.43      1.12 o 
  -2  17   1        0.37        0.11      0.61 o 
  -1  17   1        3.80        3.83      0.74 o 
   0  17   1        0.35        0.22      0.74 o 
   1  17   1        7.05       10.52      1.25 o 
   2  17   1       18.10       15.35      1.45 o 
   3  17   1        0.00        0.09      0.99 o 
   4  17   1        7.63        4.81      1.29 o 
   5  17   1       13.13       11.27      3.88 o 
   6  17   1        0.85        1.28      1.26 o 
   7  17   1        0.34       -1.15      1.15 o 
  -6  18   1        1.96        1.64      1.19 o 
  -5  18   1        7.07        7.27      2.40 o 
  -4  18   1        4.65        6.66      1.17 o 
  -3  18   1        2.98        4.08      1.00 o 
  -2  18   1        4.31        4.46      2.55 o 
  -1  18   1        2.90        2.63      0.90 o 
   0  18   1        0.19       -0.57      0.78 o 
   1  18   1       26.57       28.78      1.58 o 
   2  18   1        0.62        3.94      1.30 o 
   3  18   1       37.99       42.06      2.41 o 
   4  18   1        8.60        8.77      1.50 o 
   5  18   1       25.20       23.68      2.93 o 
   6  18   1        3.08        3.98      1.41 o 
  -5  19   1       19.14       15.83      2.49 o 
  -4  19   1       34.48       39.38      3.35 o 
  -3  19   1        0.83        1.00      1.08 o 
  -2  19   1        0.38        3.88      1.19 o 
  -1  19   1        2.02        1.87      1.18 o 
   0  19   1        6.78        8.89      1.40 o 
   1  19   1       15.59       11.46      1.88 o 
   2  19   1       26.05       29.36      2.15 o 
   3  19   1       91.57      110.17      7.35 o 
   4  19   1       31.47       27.70      3.87 o 
  -3  20   1        2.33        3.87      1.77 o 
  -2  20   1        9.32        7.53      1.93 o 
  -1  20   1        5.02        3.35      1.79 o 
   0  20   1        3.55        4.39      1.84 o 
   1  20   1        9.27        8.68      2.19 o 
   2  20   1       11.59       14.18      1.68 o 
 -13   0   2       94.15       97.13      5.13 o 
 -12   0   2      259.71      254.72      9.12 o 
 -11   0   2       48.03       45.60      3.36 o 
 -10   0   2       46.39       50.72      3.25 o 
  -9   0   2       30.77       32.16      1.56 o 
  -8   0   2       14.40       14.60      0.93 o 
  -7   0   2       13.68       15.45      0.88 o 
  -6   0   2       31.85       30.59      1.41 o 
  -5   0   2      382.99      402.94     10.92 o 
  -1   0   2       87.54      150.66      6.91 o 
   2   0   2     2498.64     2403.01     65.57 o 
   3   0   2     2697.19     3091.04     84.34 o 
   4   0   2       48.39       34.50      1.81 o 
   5   0   2      448.58      446.85      6.78 o 
   6   0   2      487.51      435.81     10.34 o 
   7   0   2      242.52      228.03      7.77 o 
   8   0   2        5.35        5.61      1.02 o 
   9   0   2       30.02       35.69      1.97 o 
  10   0   2      312.85      362.33      7.55 o 
  11   0   2       42.18       47.57      2.59 o 
  12   0   2        5.40        5.26      2.14 o 
  13   0   2        2.00        1.21      2.12 o 
 -13   1   2        6.73        6.12      1.54 o 
 -12   1   2       71.47       73.64      3.05 o 
 -11   1   2      129.75      136.10      4.47 o 
 -10   1   2       23.18       19.88      1.63 o 
  -9   1   2        5.94        6.41      0.64 o 
  -8   1   2      119.60      104.12      1.62 o 
  -7   1   2      167.46      158.14      2.22 o 
  -6   1   2       24.23       21.71      0.72 o 
  -5   1   2     1004.48     1126.07     17.07 o 
  -4   1   2      109.24       93.50      2.03 o 
  -2   1   2      916.96     1109.21     30.08 o 
   0   1   2     1204.41     1145.56     31.25 o 
   2   1   2      402.24      489.29     14.29 o 
   3   1   2     2269.62     2679.73     73.36 o 
   4   1   2      172.25      187.30      3.29 o 
   5   1   2      222.49      234.62      3.13 o 
   6   1   2      245.70      243.24      3.18 o 
   7   1   2       20.51       22.12      0.90 o 
   8   1   2      134.08      137.90      2.47 o 
   9   1   2      141.51      153.98      2.81 o 
  10   1   2        0.02       -0.65      0.81 o 
  11   1   2       18.26       19.46      1.32 o 
  12   1   2       25.18       25.00      2.25 o 
  13   1   2        6.19       10.95      2.71 o 
 -13   2   2       52.03       46.03      2.65 o 
 -12   2   2       61.99       58.00      2.76 o 
 -11   2   2       12.50       12.80      1.83 o 
 -10   2   2       87.58       90.06      3.04 o 
  -9   2   2        0.00        1.10      0.49 o 
  -8   2   2        1.02        0.59      0.38 o 
  -7   2   2        3.61        3.51      0.39 o 
  -6   2   2        9.97       11.99      0.58 o 
  -5   2   2      351.22      425.36      6.01 o 
  -4   2   2      100.74      134.04      1.76 o 
  -3   2   2       53.93       51.77      1.92 o 
  -2   2   2      669.23      705.65     19.72 o 
   0   2   2       85.78       96.95      3.28 o 
   2   2   2      451.75      457.66     13.54 o 
   3   2   2      170.98      163.10      3.20 o 
   4   2   2      503.00      567.64     13.13 o 
   5   2   2       18.84       17.04      0.68 o 
   6   2   2     1822.72     1735.14     19.44 o 
   7   2   2       11.06        9.09      0.64 o 
   8   2   2        8.60        6.70      0.70 o 
   9   2   2      168.88      182.93      4.25 o 
  10   2   2       41.75       44.64      1.66 o 
  11   2   2      218.77      228.32      4.34 o 
  12   2   2        1.56        0.29      1.78 o 
 -13   3   2       51.85       43.36      2.66 o 
 -12   3   2       38.55       37.11      2.58 o 
 -11   3   2       11.40       10.91      1.47 o 
 -10   3   2       31.47       33.95      2.30 o 
  -9   3   2      108.09      104.13      2.08 o 
  -8   3   2       10.88        4.51      0.53 o 
  -7   3   2     1430.64     1470.80     13.69 o 
  -6   3   2      152.51      151.32      1.94 o 
  -5   3   2      116.00      111.29      1.99 o 
  -4   3   2      115.76      121.26      1.63 o 
  -3   3   2     2763.99     3085.49     45.58 o 
  -2   3   2      119.37      124.77      4.32 o 
  -1   3   2      344.34      396.40     11.02 o 
   2   3   2     1189.43     1304.29     36.41 o 
   3   3   2      999.28     1238.68     19.90 o 
   4   3   2        1.10        2.26      0.43 o 
   5   3   2      549.68      584.67      6.97 o 
   6   3   2     1021.18      978.52     11.36 o 
   7   3   2        3.30        0.22      0.43 o 
   8   3   2       28.17       32.20      1.14 o 
   9   3   2       12.19       13.52      0.91 o 
  10   3   2       96.29      105.36      2.41 o 
  11   3   2       11.42       13.06      1.78 o 
  12   3   2       65.34       66.71      3.17 o 
 -13   4   2        0.03        1.69      3.35 o 
 -12   4   2       83.60       79.38      3.22 o 
 -11   4   2        3.50        2.39      1.49 o 
 -10   4   2       24.89       23.75      3.54 o 
  -9   4   2       42.37       46.25      1.57 o 
  -8   4   2       29.73       25.57      1.45 o 
  -7   4   2      776.38      757.72      7.31 o 
  -6   4   2        7.20        7.05      0.51 o 
  -5   4   2       67.33       45.77      1.76 o 
  -4   4   2       77.65       89.86      1.64 o 
  -3   4   2      711.13      855.77     19.35 o 
  -2   4   2      231.93      211.26      6.37 o 
  -1   4   2       80.45       76.17      2.90 o 
   0   4   2      321.94      354.79     10.75 o 
   1   4   2       64.43       61.01      2.79 o 
   2   4   2      742.25      650.74     13.51 o 
   3   4   2     1000.30     1117.40     16.02 o 
   4   4   2       40.44       34.97      1.04 o 
   5   4   2        0.65        2.85      0.41 o 
   6   4   2       92.87       87.37      3.85 o 
   7   4   2       27.65       42.37      1.26 o 
   8   4   2       10.44        7.67      0.75 o 
   9   4   2        0.81        0.74      0.58 o 
  10   4   2       13.72       15.09      1.06 o 
  11   4   2       20.71       23.80      1.87 o 
  12   4   2       18.06       22.14      2.14 o 
 -13   5   2        0.45        0.80      1.27 o 
 -12   5   2      350.76      361.11      8.38 o 
 -11   5   2      160.11      157.59      4.52 o 
 -10   5   2        0.36        0.38      1.02 o 
  -9   5   2        0.00        0.06      0.48 o 
  -8   5   2       17.99       22.56      0.93 o 
  -7   5   2       50.64       47.56      1.14 o 
  -6   5   2      146.13      162.90      2.25 o 
  -5   5   2      617.44      647.27     12.86 o 
  -4   5   2      650.47      736.92      9.87 o 
  -3   5   2       27.88       32.74      1.20 o 
  -2   5   2      881.35     1023.40     12.07 o 
  -1   5   2        4.64        5.22      0.62 o 
   0   5   2      770.56      906.81     18.10 o 
   1   5   2       36.46       40.88      2.30 o 
   2   5   2      127.61      133.07      2.49 o 
   3   5   2       41.65       39.53      1.02 o 
   4   5   2      125.69       92.53      1.59 o 
   5   5   2        3.56        2.16      0.40 o 
   6   5   2      230.08      215.26      3.18 o 
   7   5   2      146.34      154.97      2.72 o 
   8   5   2      278.53      277.89      4.13 o 
   9   5   2       58.53       54.64      1.57 o 
  10   5   2       25.96       26.61      1.31 o 
  11   5   2      180.93      181.34      5.26 o 
  12   5   2        3.02        3.73      1.50 o 
 -13   6   2       15.21       12.35      1.78 o 
 -12   6   2        0.38       -0.62      1.20 o 
 -11   6   2       20.43       24.85      1.96 o 
 -10   6   2        6.91        6.71      1.22 o 
  -9   6   2       76.78       80.09      1.80 o 
  -8   6   2      343.54      343.67      4.70 o 
  -7   6   2        0.06       -0.02      0.41 o 
  -6   6   2       79.68       71.48      2.17 o 
  -5   6   2        1.52        4.50      0.65 o 
  -4   6   2       12.39       19.44      1.19 o 
  -3   6   2     2659.50     2800.70     41.79 o 
  -2   6   2        4.12        3.70      0.33 o 
  -1   6   2      202.22      293.30      3.41 o 
   0   6   2       58.69       47.62      0.82 o 
   1   6   2      170.04      176.00      2.07 o 
   2   6   2      575.05      662.47      6.60 o 
   3   6   2      242.50      234.99      3.08 o 
   4   6   2       68.51       55.49      1.70 o 
   5   6   2       75.10       60.70      1.35 o 
   6   6   2      309.85      275.73      3.88 o 
   7   6   2       25.68       23.65      1.06 o 
   8   6   2       23.07       26.21      1.20 o 
   9   6   2        3.38        2.64      1.11 o 
  10   6   2      141.19      149.02      3.98 o 
  11   6   2      386.59      391.97      9.07 o 
  12   6   2       13.16       13.67      1.87 o 
 -13   7   2       45.64       42.20      3.47 o 
 -12   7   2       85.23       91.50      7.41 o 
 -11   7   2        0.39       -1.49      2.20 o 
 -10   7   2        0.52       -0.10      0.96 o 
  -9   7   2       27.69       32.24      1.06 o 
  -8   7   2       45.65       34.96      1.13 o 
  -7   7   2      268.25      251.03      3.62 o 
  -6   7   2      377.54      368.34      6.26 o 
  -5   7   2       62.90       70.01      1.69 o 
  -4   7   2       31.71       21.94      1.59 o 
  -3   7   2       13.56       16.37      0.90 o 
  -2   7   2      309.82      399.85      4.72 o 
  -1   7   2       20.24       30.10      0.91 o 
   0   7   2     1662.21     1872.35     16.34 o 
   1   7   2      301.32      339.84      3.35 o 
   2   7   2      591.77      640.25      6.46 o 
   3   7   2       39.36       43.02      1.04 o 
   4   7   2        6.56        9.46      0.57 o 
   5   7   2      236.84      207.92      3.08 o 
   6   7   2      127.02      117.87      3.64 o 
   7   7   2        1.53        0.33      0.52 o 
   8   7   2        4.40        5.02      0.73 o 
   9   7   2       10.34        8.45      0.91 o 
  10   7   2        3.63        2.96      0.91 o 
  11   7   2       22.53       23.48      2.13 o 
  12   7   2        6.63        6.90      1.63 o 
 -12   8   2        1.02       -1.11      1.11 o 
 -11   8   2       81.11       82.01      3.18 o 
 -10   8   2       23.87       21.50      1.78 o 
  -9   8   2      320.79      323.07      5.79 o 
  -8   8   2        1.25        0.09      0.41 o 
  -7   8   2      133.00      126.16      3.11 o 
  -6   8   2       65.19       56.37      1.81 o 
  -5   8   2      318.48      285.00      3.67 o 
  -4   8   2      283.56      263.17      5.43 o 
  -3   8   2       32.33       29.75      0.93 o 
  -2   8   2      316.89      323.90      3.99 o 
  -1   8   2       15.95       26.01      0.62 o 
   0   8   2       18.18       15.87      0.52 o 
   1   8   2     1228.03     1219.57     11.06 o 
   2   8   2       23.90       19.50      0.71 o 
   3   8   2      213.12      199.55      2.44 o 
   4   8   2      142.96      134.46      1.95 o 
   5   8   2       23.12       32.51      1.15 o 
   6   8   2        8.71        6.12      0.66 o 
   7   8   2       10.23       10.10      0.87 o 
   8   8   2        0.30        0.55      0.59 o 
   9   8   2       11.09       11.17      1.18 o 
  10   8   2       15.53       18.59      1.65 o 
  11   8   2        9.34       12.74      1.72 o 
 -12   9   2        6.68        6.07      1.67 o 
 -11   9   2       23.52       20.47      1.89 o 
 -10   9   2       18.64       18.81      1.70 o 
  -9   9   2      136.20      129.21      2.99 o 
  -8   9   2        0.54        0.71      0.51 o 
  -7   9   2        7.44        9.15      0.61 o 
  -6   9   2        9.50        8.63      0.58 o 
  -5   9   2        1.10        0.98      0.49 o 
  -4   9   2       84.63       83.82      1.61 o 
  -3   9   2       88.47       87.54      1.56 o 
  -2   9   2       19.88       18.36      0.99 o 
  -1   9   2       62.13       52.05      0.96 o 
   0   9   2        5.17       12.41      0.78 o 
   1   9   2        0.36        0.95      0.26 o 
   2   9   2       75.10       71.39      1.08 o 
   3   9   2      701.64      645.17      6.70 o 
   4   9   2     1182.11     1125.99     11.87 o 
   5   9   2        1.09        0.19      0.45 o 
   6   9   2       70.91       65.97      1.65 o 
   7   9   2        2.29        1.62      0.60 o 
   8   9   2       91.71       96.68      2.65 o 
   9   9   2       32.21       28.69      1.79 o 
  10   9   2        6.69        3.71      1.18 o 
  11   9   2       21.45       19.64      2.05 o 
 -12  10   2        0.17        0.19      1.40 o 
 -11  10   2        1.62        2.51      1.26 o 
 -10  10   2        1.07        3.13      1.03 o 
  -9  10   2        0.88        1.28      0.88 o 
  -8  10   2       22.39       23.00      0.98 o 
  -7  10   2       16.78       14.04      0.80 o 
  -6  10   2       27.00       25.25      0.88 o 
  -5  10   2      243.04      240.74      3.04 o 
  -4  10   2       31.77       25.85      0.89 o 
  -3  10   2      310.96      293.03      3.28 o 
  -2  10   2       13.88       14.11      0.62 o 
  -1  10   2       33.85       36.34      0.86 o 
   0  10   2       15.32       18.18      0.65 o 
   1  10   2      714.90      713.18      6.79 o 
   2  10   2       15.94       20.39      0.64 o 
   3  10   2       22.67       18.62      0.70 o 
   4  10   2        1.05        1.14      0.50 o 
   5  10   2        8.18        6.05      0.67 o 
   6  10   2       68.02       59.61      2.56 o 
   7  10   2       10.41        9.31      0.87 o 
   8  10   2       24.24       26.65      1.60 o 
   9  10   2        4.27        3.03      1.70 o 
  10  10   2        7.57        5.08      2.04 o 
  11  10   2       10.31       11.11      1.80 o 
 -11  11   2       10.17        9.59      1.56 o 
 -10  11   2       63.97       62.15      3.54 o 
  -9  11   2        0.75        1.91      0.92 o 
  -8  11   2        1.84        1.51      0.74 o 
  -7  11   2      167.67      160.24      2.57 o 
  -6  11   2        0.17        0.46      0.46 o 
  -5  11   2        4.68        3.60      0.54 o 
  -4  11   2      149.56      130.78      2.28 o 
  -3  11   2       12.71        9.63      0.69 o 
  -2  11   2     1525.51     1435.83     14.66 o 
  -1  11   2       33.08       36.53      0.95 o 
   0  11   2       22.37       21.45      0.73 o 
   1  11   2      916.35      879.67      8.31 o 
   2  11   2      252.96      240.99      2.88 o 
   3  11   2       48.81       42.26      1.04 o 
   4  11   2       23.60       23.15      1.19 o 
   5  11   2       68.59       63.90      2.01 o 
   6  11   2       52.55       50.40      1.89 o 
   7  11   2        6.65        6.77      0.98 o 
   8  11   2        0.03        0.49      0.93 o 
   9  11   2        7.94        8.50      1.35 o 
  10  11   2        1.69        0.96      1.32 o 
 -11  12   2        4.87        3.81      1.60 o 
 -10  12   2        0.16       -1.11      1.11 o 
  -9  12   2        6.40        3.16      1.08 o 
  -8  12   2        2.86        2.67      0.74 o 
  -7  12   2        0.21       -0.25      0.61 o 
  -6  12   2        5.58        6.84      0.65 o 
  -5  12   2        9.49       10.12      0.71 o 
  -4  12   2       58.32       60.02      2.31 o 
  -3  12   2       16.36       12.01      0.76 o 
  -2  12   2       52.87       71.87      1.58 o 
  -1  12   2        5.91        6.88      0.57 o 
   0  12   2       19.86       19.41      1.07 o 
   1  12   2        1.14        1.51      0.40 o 
   2  12   2      166.79      146.40      2.39 o 
   3  12   2        4.92        4.77      0.52 o 
   4  12   2       19.70       19.70      1.25 o 
   5  12   2        0.31        0.39      0.59 o 
   6  12   2        0.87        0.01      0.63 o 
   7  12   2        0.06       -0.49      0.74 o 
   8  12   2      106.79       99.25      2.81 o 
   9  12   2        9.22       12.23      1.75 o 
  10  12   2        7.35        7.63      1.62 o 
 -10  13   2       17.36       18.26      1.84 o 
  -9  13   2      106.57      101.44      3.30 o 
  -8  13   2        8.93        8.43      0.95 o 
  -7  13   2       28.73       30.74      1.33 o 
  -6  13   2        3.12        2.87      0.58 o 
  -5  13   2        1.31       -0.05      0.48 o 
  -4  13   2        1.18        1.27      0.53 o 
  -3  13   2       81.87       69.33      1.62 o 
  -2  13   2       12.31       16.59      1.02 o 
  -1  13   2       24.42       26.16      1.03 o 
   0  13   2       14.89       13.44      0.96 o 
   1  13   2      534.00      486.42      5.87 o 
   2  13   2       32.65       30.20      1.15 o 
   3  13   2       77.64       74.14      2.24 o 
   4  13   2        0.03       -0.04      0.53 o 
   5  13   2       41.42       40.98      1.98 o 
   6  13   2        0.02       -0.72      0.72 o 
   7  13   2        2.63        1.99      1.36 o 
   8  13   2        4.81        4.03      1.49 o 
   9  13   2      141.24      143.94      4.69 o 
 -10  14   2       65.28       66.83      5.34 o 
  -9  14   2        0.97        3.31      1.30 o 
  -8  14   2       41.93       46.88      2.13 o 
  -7  14   2        0.15       -0.50      0.63 o 
  -6  14   2        4.77        7.33      0.72 o 
  -5  14   2       23.87       27.20      1.09 o 
  -4  14   2        0.05       -0.50      0.50 o 
  -3  14   2        0.44        0.66      0.53 o 
  -2  14   2       71.07       63.26      2.04 o 
  -1  14   2       52.80       48.31      1.34 o 
   0  14   2       26.90       24.58      1.00 o 
   1  14   2       10.86       13.95      0.98 o 
   2  14   2       24.59       18.13      1.06 o 
   3  14   2        0.00        0.00      0.69 o 
   4  14   2       17.64       18.28      1.29 o 
   5  14   2        0.78        1.24      0.78 o 
   6  14   2        7.42        7.65      1.07 o 
   7  14   2       23.98       20.17      1.69 o 
   8  14   2      175.92      172.46      5.11 o 
   9  14   2        1.92        3.43      1.45 o 
  -9  15   2       23.57       22.48      1.95 o 
  -8  15   2        1.94        1.22      1.18 o 
  -7  15   2        4.09        3.35      0.79 o 
  -6  15   2        3.69        4.31      0.79 o 
  -5  15   2       15.84       19.90      0.99 o 
  -4  15   2        8.54        8.93      0.80 o 
  -3  15   2        0.04        0.45      0.56 o 
  -2  15   2       61.94       60.46      1.56 o 
  -1  15   2       12.65       12.38      0.83 o 
   0  15   2       15.33       14.63      1.02 o 
   1  15   2       83.66       81.06      4.09 o 
   2  15   2       36.07       33.13      1.79 o 
   3  15   2        2.45        1.00      0.78 o 
   4  15   2       18.10       18.49      1.36 o 
   5  15   2        4.65        4.88      1.43 o 
   6  15   2        7.59        6.02      1.21 o 
   7  15   2       25.82       29.15      3.20 o 
   8  15   2       28.77       35.72      5.40 o 
  -8  16   2       10.57        7.69      1.66 o 
  -7  16   2        0.01       -0.65      1.12 o 
  -6  16   2       19.46       20.64      1.29 o 
  -5  16   2        0.18       -0.04      0.56 o 
  -4  16   2       55.24       57.57      1.81 o 
  -3  16   2        4.21        3.11      0.67 o 
  -2  16   2       15.65       18.44      0.99 o 
  -1  16   2        2.88        2.29      0.73 o 
   0  16   2        7.47        7.54      0.88 o 
   1  16   2       15.76       15.48      1.08 o 
   2  16   2        1.84        2.08      0.94 o 
   3  16   2        4.23        3.11      1.00 o 
   4  16   2        7.08        6.32      1.18 o 
   5  16   2       24.29       25.54      1.80 o 
   6  16   2        0.09        0.17      0.99 o 
   7  16   2        0.42       -1.16      1.16 o 
  -7  17   2        2.07        0.83      1.12 o 
  -6  17   2       13.02       15.79      1.26 o 
  -5  17   2       22.15       22.64      1.34 o 
  -4  17   2       35.19       40.59      1.62 o 
  -3  17   2       47.06       48.31      1.75 o 
  -2  17   2       29.65       30.92      1.85 o 
  -1  17   2        1.51        0.33      0.70 o 
   0  17   2       32.12       33.45      1.86 o 
   1  17   2       63.15       53.98      2.54 o 
   2  17   2       12.27       10.94      1.46 o 
   3  17   2        3.01        2.08      1.16 o 
   4  17   2        7.13        7.21      1.43 o 
   5  17   2       18.16       18.52      1.92 o 
   6  17   2        3.13        3.48      1.38 o 
   7  17   2        0.07        0.51      1.32 o 
  -6  18   2        0.92       -0.62      1.48 o 
  -5  18   2        0.48       -0.51      1.06 o 
  -4  18   2       59.41       67.09      2.49 o 
  -3  18   2       12.86       13.13      1.12 o 
  -2  18   2       29.17       35.29      2.43 o 
  -1  18   2       11.57        9.74      1.11 o 
   0  18   2        3.32        6.91      1.34 o 
   1  18   2       29.70       34.97      4.29 o 
   2  18   2       78.71       77.37      3.11 o 
   3  18   2        0.16        1.42      1.19 o 
   4  18   2       22.29       24.34      5.93 o 
   5  18   2        0.13       -1.29      1.29 o 
  -5  19   2        3.13        2.08      1.68 o 
  -4  19   2       39.23       46.72      2.36 o 
  -3  19   2       13.70       12.65      2.26 o 
  -2  19   2       64.97       72.51      2.87 o 
  -1  19   2        2.57        0.70      1.12 o 
   0  19   2        0.01        0.83      1.09 o 
   1  19   2       12.73       10.59      1.55 o 
   2  19   2        6.76        9.84      1.61 o 
   3  19   2       26.96       30.00      2.26 o 
   4  19   2        0.01        0.60      1.24 o 
  -3  20   2        1.19       -0.95      1.58 o 
  -2  20   2        0.60        0.56      1.61 o 
  -1  20   2        0.16        0.60      1.68 o 
   0  20   2        0.37       -1.07      1.07 o 
   1  20   2       17.49       16.80      1.95 o 
   2  20   2        0.01        1.47      1.30 o 
 -14   1   3       29.31       29.21      2.32 o 
 -13   1   3       34.00       33.88      2.52 o 
 -12   1   3       46.59       48.86      4.24 o 
 -11   1   3        0.25       -0.45      0.97 o 
 -10   1   3       16.07       11.75      0.84 o 
  -9   1   3       50.41       58.91      1.52 o 
  -8   1   3      585.90      558.10      7.71 o 
  -7   1   3      238.74      234.03      5.78 o 
  -6   1   3      596.91      665.32     19.21 o 
  -5   1   3      459.02      558.15     16.26 o 
  -4   1   3       39.39       49.09      1.53 o 
  -3   1   3      177.04      226.68      6.48 o 
  -2   1   3     1761.37     2044.88     55.94 o 
  -1   1   3     1521.27     1528.99     29.56 o 
   0   1   3       11.08       18.87      1.01 o 
   1   1   3      761.67      837.28     23.11 o 
   2   1   3     1602.97     1580.71     42.55 o 
   3   1   3        0.01        2.64      0.91 o 
   4   1   3       32.82       25.35      0.99 o 
   5   1   3       47.11       45.38      1.43 o 
   6   1   3     2045.48     1924.47     22.67 o 
   7   1   3        3.80        2.83      0.56 o 
   8   1   3       28.03       25.89      1.13 o 
   9   1   3        9.54       12.60      0.93 o 
  10   1   3        7.00        6.20      0.91 o 
  11   1   3       68.81       68.82      2.08 o 
  12   1   3       14.50       15.86      2.70 o 
 -13   2   3       56.95       63.58      3.08 o 
 -12   2   3        9.46       11.47      1.50 o 
 -11   2   3      253.81      247.92      6.04 o 
 -10   2   3        5.47        5.65      0.97 o 
  -9   2   3       31.03       29.76      1.13 o 
  -8   2   3      213.08      204.15      3.33 o 
  -7   2   3       14.83       15.82      0.84 o 
  -6   2   3       53.58       66.43      3.42 o 
  -5   2   3      351.58      385.67      5.54 o 
  -4   2   3       23.11       42.11      0.86 o 
  -3   2   3     1327.36     1408.51     27.28 o 
  -2   2   3        6.12        5.50      0.56 o 
   0   2   3       92.89      111.25      2.73 o 
   3   2   3        5.29        6.33      0.72 o 
   4   2   3      185.71      206.94      5.23 o 
   5   2   3       63.61       59.75      1.86 o 
   6   2   3      746.25      731.99      9.74 o 
   7   2   3      211.10      181.68      2.99 o 
   8   2   3        9.15       12.98      0.84 o 
   9   2   3      103.75      114.04      2.38 o 
  10   2   3      172.57      181.43      3.33 o 
  11   2   3        4.38        6.14      0.97 o 
  12   2   3       74.68       75.61      3.38 o 
 -13   3   3        0.01       -0.73      1.22 o 
 -12   3   3        1.38        1.49      1.69 o 
 -11   3   3       48.95       50.53      2.40 o 
 -10   3   3        1.83        0.54      0.56 o 
  -9   3   3      135.17      113.06      2.25 o 
  -8   3   3      372.46      337.70      5.00 o 
  -7   3   3      114.11      121.36      2.19 o 
  -6   3   3       13.25       18.07      3.32 o 
  -5   3   3       46.14       48.73      1.32 o 
  -4   3   3      106.41      110.49      2.76 o 
  -3   3   3      491.87      509.88      7.00 o 
  -2   3   3      302.77      328.82     10.00 o 
  -1   3   3      224.42      261.38      7.26 o 
   0   3   3      252.13      276.85      8.47 o 
   2   3   3      217.01      232.55      7.14 o 
   3   3   3      998.77     1083.39     15.51 o 
   4   3   3      636.09      590.78      8.95 o 
   5   3   3       88.02       80.20      1.48 o 
   6   3   3      525.16      493.74      6.15 o 
   7   3   3        2.04        2.53      0.52 o 
   8   3   3       81.17       73.49      1.65 o 
   9   3   3        1.77        3.59      0.67 o 
  10   3   3      130.91      138.14      2.84 o 
  11   3   3       28.48       31.19      1.60 o 
  12   3   3        0.09       -0.83      1.27 o 
 -13   4   3       40.47       37.91      2.48 o 
 -12   4   3      102.21      100.56      3.53 o 
 -11   4   3        3.33        3.96      1.16 o 
 -10   4   3      159.63      165.75      2.98 o 
  -9   4   3        6.63        5.08      0.65 o 
  -8   4   3      327.27      296.71      4.50 o 
  -7   4   3      240.26      231.50      3.70 o 
  -6   4   3       42.33       44.47      1.91 o 
  -5   4   3      423.70      432.92      6.24 o 
  -4   4   3      183.22      220.37      2.70 o 
  -3   4   3     1865.32     2160.16     25.07 o 
  -1   4   3     1113.83     1163.64     31.81 o 
   0   4   3      167.94      156.63      5.55 o 
   1   4   3       19.98       41.51      2.35 o 
   2   4   3      763.86      790.10     11.47 o 
   3   4   3     1420.59     1481.35     21.01 o 
   4   4   3      756.85      749.02      9.69 o 
   5   4   3      220.13      206.10      2.92 o 
   6   4   3      971.64      953.33     11.15 o 
   7   4   3       57.45       48.02      1.33 o 
   8   4   3        0.09        0.86      0.54 o 
   9   4   3       50.44       42.91      1.96 o 
  10   4   3       64.90       63.84      2.03 o 
  11   4   3      289.35      301.35      4.94 o 
  12   4   3       21.98       26.70      2.34 o 
 -13   5   3       32.14       33.93      2.38 o 
 -12   5   3       26.30       23.16      1.96 o 
 -11   5   3      210.20      216.18      8.27 o 
 -10   5   3      104.46      106.85      2.49 o 
  -9   5   3       59.61       50.96      1.45 o 
  -8   5   3       61.15       67.17      1.63 o 
  -7   5   3       47.27       54.52      1.49 o 
  -6   5   3      219.63      222.26      5.71 o 
  -5   5   3     1038.94     1067.70     14.71 o 
  -4   5   3      254.67      299.69      3.58 o 
  -3   5   3       63.50       78.53      1.39 o 
  -2   5   3      689.64      731.65     11.12 o 
  -1   5   3      184.99      191.78      4.36 o 
   0   5   3      748.64      824.79     23.92 o 
   1   5   3      251.43      231.67      3.79 o 
   2   5   3        3.68        4.80      0.55 o 
   3   5   3        2.71        2.65      0.46 o 
   4   5   3      130.18      136.61      2.74 o 
   5   5   3      320.12      285.22      3.83 o 
   6   5   3      474.58      450.27      5.76 o 
   7   5   3       12.37       14.77      1.01 o 
   8   5   3       10.92       10.24      0.83 o 
   9   5   3       63.04       63.29      1.81 o 
  10   5   3      116.60      125.90      2.81 o 
  11   5   3       15.91       14.71      1.49 o 
  12   5   3       10.13       13.52      1.90 o 
 -13   6   3        6.45        5.87      1.51 o 
 -12   6   3       30.91       33.79      2.30 o 
 -11   6   3       16.62       17.07      1.69 o 
 -10   6   3       22.66       23.95      1.13 o 
  -9   6   3       76.83       88.51      1.98 o 
  -8   6   3      136.33      134.86      3.46 o 
  -7   6   3       72.25       62.22      1.40 o 
  -6   6   3     1856.29     1727.48     20.10 o 
  -5   6   3       14.19       14.87      0.81 o 
  -4   6   3     1831.85     1780.97     23.06 o 
  -3   6   3       11.60       21.72      1.25 o 
  -2   6   3      169.94      190.67      2.22 o 
  -1   6   3        6.01       11.77      0.49 o 
   0   6   3      169.89      213.06      4.05 o 
   1   6   3        0.66        0.81      0.27 o 
   2   6   3     1340.65     1308.40     16.31 o 
   3   6   3      338.80      328.24      3.89 o 
   4   6   3      292.18      262.22      3.53 o 
   5   6   3       24.42       20.86      1.18 o 
   6   6   3       20.47       15.66      0.84 o 
   7   6   3        6.39        5.39      0.66 o 
   8   6   3       21.82       22.48      1.15 o 
   9   6   3        7.68        7.65      0.88 o 
  10   6   3       16.36       15.45      1.11 o 
  11   6   3       51.75       49.95      2.64 o 
  12   6   3        7.05       10.76      2.95 o 
 -13   7   3       15.60       19.52      1.93 o 
 -12   7   3        0.89        2.24      1.24 o 
 -11   7   3       15.83       14.34      2.33 o 
 -10   7   3        1.60        0.45      0.59 o 
  -9   7   3       30.04       35.60      1.29 o 
  -8   7   3        7.78        8.95      0.75 o 
  -7   7   3      101.31       95.73      1.84 o 
  -6   7   3        8.42       10.09      0.63 o 
  -5   7   3      277.06      292.16      4.27 o 
  -4   7   3      260.98      262.48      4.61 o 
  -3   7   3       27.74       32.82      0.74 o 
  -2   7   3      229.46      209.59      2.53 o 
  -1   7   3     1111.19     1241.46     12.71 o 
   0   7   3       59.14       51.85      0.94 o 
   1   7   3      317.75      361.66      3.74 o 
   2   7   3      155.87      127.07      1.96 o 
   3   7   3       15.36       27.06      0.86 o 
   4   7   3       11.28       13.58      0.71 o 
   5   7   3      168.56      124.06      2.17 o 
   6   7   3       36.33       26.12      1.08 o 
   7   7   3       72.25       83.13      1.88 o 
   8   7   3       18.70       18.12      1.15 o 
   9   7   3      186.54      200.09      3.53 o 
  10   7   3       59.44       66.53      1.92 o 
  11   7   3       88.43       94.21      3.68 o 
 -12   8   3       25.14       21.99      1.96 o 
 -11   8   3        3.30        3.40      1.20 o 
 -10   8   3      161.24      177.24      3.20 o 
  -9   8   3        3.82        5.46      0.71 o 
  -8   8   3       82.51       82.79      1.89 o 
  -7   8   3        2.28        2.13      0.48 o 
  -6   8   3      168.60      155.79      3.15 o 
  -5   8   3       71.20       80.42      1.58 o 
  -4   8   3       27.21       33.20      0.85 o 
  -3   8   3      176.47      201.27      2.38 o 
  -2   8   3       90.33       38.31      0.77 o 
  -1   8   3      616.87      636.34      6.33 o 
   0   8   3      447.39      512.98      4.94 o 
   1   8   3       14.64        8.16      0.71 o 
   2   8   3      308.87      282.26      3.76 o 
   3   8   3      142.73      143.97      2.16 o 
   4   8   3      565.72      534.27      6.64 o 
   5   8   3      260.61      225.12      3.37 o 
   6   8   3        1.87        3.23      0.57 o 
   7   8   3       29.76       27.70      1.22 o 
   8   8   3        2.31        2.43      0.70 o 
   9   8   3        0.00       -0.66      0.66 o 
  10   8   3        3.58        2.44      0.94 o 
  11   8   3        3.46        4.24      1.69 o 
 -12   9   3       28.60       28.97      2.15 o 
 -11   9   3       12.85       11.13      1.74 o 
 -10   9   3        0.14        0.52      0.71 o 
  -9   9   3      167.94      171.31      2.62 o 
  -8   9   3        0.80        0.07      0.51 o 
  -7   9   3        2.50        2.89      0.53 o 
  -6   9   3      128.38      124.90      2.06 o 
  -5   9   3        1.04        0.79      0.39 o 
  -4   9   3       34.21       31.28      0.93 o 
  -3   9   3      414.65      401.56      4.30 o 
  -2   9   3       16.37       17.45      0.59 o 
  -1   9   3       44.18       31.64      0.87 o 
   0   9   3        0.06        1.29      0.24 o 
   1   9   3      413.00      376.95      4.09 o 
   2   9   3        5.43        8.41      0.44 o 
   3   9   3      603.08      570.64      6.57 o 
   4   9   3       29.51       26.95      1.97 o 
   5   9   3      181.42      152.46      2.62 o 
   6   9   3       83.81       76.35      2.01 o 
   7   9   3       56.91       53.63      2.00 o 
   8   9   3        4.10        3.17      0.78 o 
   9   9   3       29.86       34.23      2.01 o 
  10   9   3        5.77        5.75      1.50 o 
  11   9   3       31.75       29.07      6.42 o 
 -12  10   3       10.92        9.21      1.60 o 
 -11  10   3       41.60       41.82      2.41 o 
 -10  10   3        3.26        4.26      1.07 o 
  -9  10   3        3.91        4.79      0.69 o 
  -8  10   3       27.72       30.33      1.06 o 
  -7  10   3        3.97        2.80      0.49 o 
  -6  10   3      428.18      415.28      6.29 o 
  -5  10   3       87.15       85.34      2.18 o 
  -4  10   3       39.15       32.39      1.05 o 
  -3  10   3        0.07        0.59      0.36 o 
  -2  10   3       84.03       78.04      1.26 o 
  -1  10   3       75.91       66.30      1.14 o 
   0  10   3       79.27       63.84      1.07 o 
   1  10   3     1024.55     1036.28     10.30 o 
   2  10   3      496.98      470.33      4.82 o 
   3  10   3       49.93       48.22      1.59 o 
   4  10   3      821.15      779.07      9.47 o 
   5  10   3       67.53       57.47      1.55 o 
   6  10   3      265.51      249.44      3.89 o 
   7  10   3       57.32       62.60      1.79 o 
   8  10   3       97.86      100.87      2.38 o 
   9  10   3       48.37       48.10      2.29 o 
  10  10   3       28.47       27.52      3.76 o 
  11  10   3        0.93       -0.83      1.31 o 
 -11  11   3        1.20        0.29      1.41 o 
 -10  11   3        0.14       -0.87      0.90 o 
  -9  11   3        3.15        3.58      0.81 o 
  -8  11   3        0.25        0.25      0.54 o 
  -7  11   3       80.90       71.98      1.46 o 
  -6  11   3        0.24        0.50      0.43 o 
  -5  11   3       34.85       34.12      1.00 o 
  -4  11   3       95.55       85.50      1.59 o 
  -3  11   3       33.76       31.98      0.93 o 
  -2  11   3      172.15      148.86      2.63 o 
  -1  11   3       42.17       44.08      1.04 o 
   0  11   3       76.00       72.10      1.39 o 
   1  11   3        7.04       12.29      0.62 o 
   2  11   3       14.38       12.08      0.69 o 
   3  11   3        0.69        0.88      0.45 o 
   4  11   3      197.11      193.11      2.77 o 
   5  11   3        2.39        1.82      0.60 o 
   6  11   3        1.64        0.63      0.61 o 
   7  11   3       88.60       91.75      2.39 o 
   8  11   3        8.80       11.95      1.27 o 
   9  11   3       25.58       30.15      3.34 o 
  10  11   3        0.40        2.08      2.06 o 
 -11  12   3        8.01        6.24      1.41 o 
 -10  12   3       92.36       96.19      3.37 o 
  -9  12   3       31.97       30.55      1.49 o 
  -8  12   3        6.66        4.20      0.69 o 
  -7  12   3       19.80       15.23      0.92 o 
  -6  12   3        1.38        1.11      0.51 o 
  -5  12   3      105.47      102.28      3.23 o 
  -4  12   3       24.29       17.69      0.93 o 
  -3  12   3       94.92       97.54      2.52 o 
  -2  12   3       73.85       87.17      2.91 o 
  -1  12   3       19.51       17.29      0.76 o 
   0  12   3       17.52       21.31      0.99 o 
   1  12   3      351.35      343.29      5.03 o 
   2  12   3        9.94       11.03      0.72 o 
   3  12   3        0.29        1.19      0.47 o 
   4  12   3        1.20        1.26      0.52 o 
   5  12   3       21.46       18.19      1.01 o 
   6  12   3        1.11        1.30      0.72 o 
   7  12   3       76.88       78.31      2.52 o 
   8  12   3       12.18       14.41      2.30 o 
   9  12   3       41.80       38.95      2.70 o 
  10  12   3        3.03        1.11      1.37 o 
 -10  13   3       58.14       59.03      2.68 o 
  -9  13   3       40.34       39.19      2.02 o 
  -8  13   3       29.25       29.63      2.27 o 
  -7  13   3        2.98        1.97      0.60 o 
  -6  13   3       33.60       31.51      1.17 o 
  -5  13   3       34.36       33.51      1.24 o 
  -4  13   3       52.05       47.54      1.35 o 
  -3  13   3      148.49      146.28      2.99 o 
  -2  13   3      206.71      185.58      2.93 o 
  -1  13   3       28.97       21.42      1.10 o 
   0  13   3        5.51        5.51      0.67 o 
   1  13   3      382.67      364.89      4.80 o 
   2  13   3        3.49        2.38      0.61 o 
   3  13   3       54.07       52.08      1.91 o 
   4  13   3       61.32       73.11      2.63 o 
   5  13   3       55.76       58.11      1.88 o 
   6  13   3        5.29        4.10      0.88 o 
   7  13   3        1.11        0.32      0.88 o 
   8  13   3       38.44       42.75      2.35 o 
   9  13   3        2.06        3.78      1.44 o 
 -10  14   3       66.30       69.09      2.91 o 
  -9  14   3      196.91      203.32      5.27 o 
  -8  14   3        0.20        0.42      0.92 o 
  -7  14   3       12.11       12.93      0.89 o 
  -6  14   3        7.09        5.17      0.68 o 
  -5  14   3       62.49       68.98      1.60 o 
  -4  14   3        0.35        0.15      0.53 o 
  -3  14   3        0.01        0.63      0.53 o 
  -2  14   3        0.43        0.13      0.58 o 
  -1  14   3       18.52       17.90      1.07 o 
   0  14   3        3.02        2.60      0.63 o 
   1  14   3       25.60       22.84      1.49 o 
   2  14   3       28.12       25.51      1.91 o 
   3  14   3        0.00        0.23      0.58 o 
   4  14   3       36.13       36.96      1.59 o 
   5  14   3       46.43       48.60      1.97 o 
   6  14   3        0.02       -0.53      0.82 o 
   7  14   3        0.01       -0.95      0.95 o 
   8  14   3       24.41       24.59      4.04 o 
   9  14   3        1.03        0.84      1.38 o 
  -9  15   3        0.25        1.63      1.20 o 
  -8  15   3        0.56       -0.32      0.83 o 
  -7  15   3        5.94        5.20      0.88 o 
  -6  15   3       89.51       98.31      2.00 o 
  -5  15   3        2.60        2.13      0.60 o 
  -4  15   3       16.87       15.80      0.94 o 
  -3  15   3       56.88       55.16      1.75 o 
  -2  15   3       52.47       50.66      1.69 o 
  -1  15   3        0.63        0.38      0.62 o 
   0  15   3      134.98      133.23      2.77 o 
   1  15   3        1.21        2.05      0.89 o 
   2  15   3       29.34       31.13      1.97 o 
   3  15   3        1.64        0.47      0.77 o 
   4  15   3       63.70       62.08      3.22 o 
   5  15   3        6.74        6.54      1.07 o 
   6  15   3       26.68       25.94      1.86 o 
   7  15   3       15.55       14.30      1.87 o 
   8  15   3       59.41       67.49      6.61 o 
  -8  16   3        2.56        3.23      1.73 o 
  -7  16   3        6.36        8.04      1.98 o 
  -6  16   3        0.37        1.27      0.71 o 
  -5  16   3        0.34       -0.62      0.62 o 
  -4  16   3        2.22        4.13      0.85 o 
  -3  16   3       11.63       11.41      1.02 o 
  -2  16   3       14.92       14.27      1.07 o 
  -1  16   3        0.29       -0.61      0.61 o 
   0  16   3       14.97       21.49      1.59 o 
   1  16   3       40.09       34.77      2.82 o 
   2  16   3        0.39        1.52      0.82 o 
   3  16   3        5.53        4.20      1.09 o 
   4  16   3        5.36        6.41      1.34 o 
   5  16   3        0.54       -0.04      1.14 o 
   6  16   3        3.06        1.42      1.32 o 
   7  16   3        6.01        7.34      1.59 o 
  -7  17   3        0.61       -1.35      1.35 o 
  -6  17   3       35.80       35.28      5.41 o 
  -5  17   3        8.94        9.09      1.46 o 
  -4  17   3       39.43       40.27      1.65 o 
  -3  17   3        7.01        9.32      0.99 o 
  -2  17   3       19.24       20.78      1.58 o 
  -1  17   3        8.12       10.31      1.25 o 
   0  17   3        5.05        6.93      1.18 o 
   1  17   3       17.42       19.94      1.73 o 
   2  17   3       10.88        7.23      1.39 o 
   3  17   3        0.51       -0.33      1.07 o 
   4  17   3       46.26       49.99      2.64 o 
   5  17   3        2.56        1.91      1.28 o 
   6  17   3        0.00       -0.29      2.22 o 
  -6  18   3        3.81        1.75      1.59 o 
  -5  18   3        8.31        7.88      1.99 o 
  -4  18   3       25.72       31.81      1.89 o 
  -3  18   3       77.63       80.82      3.75 o 
  -2  18   3        4.56        4.03      1.11 o 
  -1  18   3        5.26        4.56      1.47 o 
   0  18   3        0.06       -0.92      1.02 o 
   1  18   3       21.06       21.35      1.95 o 
   2  18   3        0.06        0.07      1.38 o 
   3  18   3       27.28       26.55      2.72 o 
   4  18   3        0.05        0.40      1.86 o 
   5  18   3        1.25        1.84      1.53 o 
  -5  19   3       11.33       11.58      2.21 o 
  -4  19   3        0.42        0.54      1.64 o 
  -3  19   3        7.08        8.97      1.43 o 
  -2  19   3        0.00       -0.37      1.07 o 
  -1  19   3        1.41        1.01      1.16 o 
   0  19   3        0.14       -0.40      1.12 o 
   1  19   3       23.02       22.83      2.06 o 
   2  19   3        1.49        1.44      1.29 o 
   3  19   3        1.06        2.94      1.61 o 
   4  19   3        0.01       -1.21      1.21 o 
  -2  20   3        9.03        9.35      2.88 o 
  -1  20   3        0.13       -1.31      1.37 o 
   0  20   3       12.04       11.51      1.62 o 
   1  20   3        5.40        4.35      1.40 o 
 -14   0   4        0.55        2.82      1.89 o 
 -13   0   4       15.58       16.04      2.50 o 
 -12   0   4       52.79       54.47      3.57 o 
 -11   0   4       20.02       16.78      1.47 o 
 -10   0   4        0.12       -0.73      0.73 o 
  -9   0   4      133.06      148.84      3.86 o 
  -8   0   4      347.54      337.82      7.05 o 
  -7   0   4       18.82       16.48      1.01 o 
  -6   0   4     2595.26     2755.24     41.09 o 
  -5   0   4       17.42       12.12      0.77 o 
  -3   0   4        4.03       16.43      1.13 o 
  -2   0   4        0.86        6.10      0.69 o 
   0   0   4     2329.38     2633.05     50.77 o 
   1   0   4     1130.44     1163.25     31.89 o 
   2   0   4     2753.09     2897.03     78.02 o 
   4   0   4      643.04      676.85     20.47 o 
   5   0   4      446.75      446.03     10.00 o 
   6   0   4      202.39      182.42      5.16 o 
   7   0   4       12.00       13.85      2.31 o 
   8   0   4       66.03       68.14      4.88 o 
   9   0   4        7.25        6.24      1.61 o 
  10   0   4      462.49      491.55     12.72 o 
  11   0   4        6.94        4.76      1.34 o 
  12   0   4        0.28       -1.18      1.18 o 
 -14   1   4        5.96        3.13      1.38 o 
 -13   1   4        1.87        0.51      1.20 o 
 -12   1   4       60.09       61.95      2.69 o 
 -11   1   4       63.97       66.21      1.76 o 
 -10   1   4        0.14       -0.34      0.54 o 
  -9   1   4       18.33       11.71      0.84 o 
  -8   1   4       64.00       71.33      1.65 o 
  -7   1   4      472.47      476.01      6.04 o 
  -6   1   4      746.86      842.22      9.29 o 
  -5   1   4       37.66       44.72      0.93 o 
  -4   1   4        8.37        6.41      0.54 o 
  -3   1   4      192.85      188.40      5.99 o 
  -2   1   4     1517.97     1765.27     27.77 o 
   0   1   4     2779.13     2930.92     45.98 o 
   1   1   4       48.06       64.26      2.56 o 
   2   1   4      461.15      546.54     10.75 o 
   4   1   4      469.71      499.42     15.74 o 
   5   1   4      808.11      750.43     12.80 o 
   6   1   4      164.99      157.96      3.32 o 
   7   1   4        0.23        0.52      0.57 o 
   8   1   4       44.94       41.55      1.87 o 
   9   1   4      193.28      185.65      4.33 o 
  10   1   4       13.93       13.88      1.56 o 
  11   1   4        0.30        1.22      0.95 o 
  12   1   4        1.40        0.75      0.93 o 
 -14   2   4        0.00       -0.19      1.24 o 
 -13   2   4        0.01        0.61      1.24 o 
 -12   2   4        0.01       -1.05      1.05 o 
 -11   2   4        2.47        1.76      0.67 o 
 -10   2   4       56.65       56.93      1.58 o 
  -9   2   4      101.02      104.45      2.16 o 
  -8   2   4        2.16        1.50      0.52 o 
  -7   2   4       29.69       26.27      1.18 o 
  -6   2   4      234.40      230.59      2.60 o 
  -5   2   4      409.50      474.99      4.73 o 
  -4   2   4      616.25      745.98      8.05 o 
  -3   2   4       87.86       96.83      3.85 o 
  -2   2   4      148.76      157.93      7.69 o 
  -1   2   4     1012.99     1027.29     20.20 o 
   0   2   4      266.91      299.51      6.46 o 
   3   2   4      292.65      363.37     10.79 o 
   4   2   4      103.47       96.78      3.29 o 
   5   2   4      254.13      244.17      4.36 o 
   6   2   4        0.30        0.83      0.59 o 
   7   2   4      164.87      166.26      3.57 o 
   8   2   4        9.73        8.04      0.93 o 
   9   2   4      240.05      247.77      5.29 o 
  10   2   4       38.19       39.90      2.27 o 
  11   2   4        3.15        2.01      1.03 o 
  12   2   4        2.87        1.53      1.04 o 
 -13   3   4      159.73      165.58      4.77 o 
 -12   3   4       77.35       78.47      2.97 o 
 -11   3   4       83.59       83.25      3.58 o 
 -10   3   4       13.98       12.64      0.90 o 
  -9   3   4       74.94       77.48      1.82 o 
  -8   3   4        3.94        7.72      0.70 o 
  -7   3   4       54.86       60.29      1.84 o 
  -6   3   4      169.53      159.54      2.62 o 
  -5   3   4       11.58       10.80      0.45 o 
  -4   3   4       37.40       39.07      0.73 o 
  -3   3   4      330.66      332.35      7.31 o 
  -2   3   4      296.78      333.57     10.34 o 
  -1   3   4        7.75        2.74      0.71 o 
   1   3   4      286.40      270.09      8.74 o 
   2   3   4      625.44      670.50     20.61 o 
   3   3   4       58.58       70.19      3.03 o 
   4   3   4        3.78        6.19      0.87 o 
   5   3   4       72.35       61.88      2.11 o 
   6   3   4      405.21      369.26      6.34 o 
   7   3   4       10.43       11.50      1.06 o 
   8   3   4       70.68       63.73      2.02 o 
   9   3   4       62.59       68.42      2.38 o 
  10   3   4        8.18        7.81      1.33 o 
  11   3   4       23.51       22.58      1.49 o 
  12   3   4       61.93       67.79      2.59 o 
 -13   4   4       10.45       11.47      1.66 o 
 -12   4   4        6.44        8.13      2.65 o 
 -11   4   4        2.14        2.17      0.68 o 
 -10   4   4       48.06       49.30      1.51 o 
  -9   4   4       35.64       40.98      1.54 o 
  -8   4   4      969.13      974.13     13.64 o 
  -7   4   4       11.12       16.74      1.15 o 
  -6   4   4       48.61       41.07      0.98 o 
  -5   4   4      111.16      127.02      1.90 o 
  -4   4   4      328.67      390.48      4.25 o 
  -3   4   4     1081.82     1020.20     12.30 o 
  -2   4   4       77.88       65.51      3.82 o 
   0   4   4      396.85      408.22     11.70 o 
   1   4   4        0.03        0.52      0.63 o 
   2   4   4     1164.76     1241.71     24.68 o 
   3   4   4      871.74     1009.32     20.02 o 
   4   4   4      297.68      289.54      4.91 o 
   5   4   4      773.70      705.73     10.82 o 
   6   4   4        2.32        0.19      0.58 o 
   7   4   4       45.62       41.89      1.81 o 
   8   4   4        9.66        6.03      1.01 o 
   9   4   4       51.30       49.47      2.10 o 
  10   4   4       53.13       60.02      2.34 o 
  11   4   4        1.33        0.23      0.89 o 
  12   4   4       18.38       20.63      1.98 o 
 -13   5   4        0.83        1.23      1.27 o 
 -12   5   4        0.09        2.01      1.33 o 
 -11   5   4       23.90       22.99      1.59 o 
 -10   5   4       99.00      100.78      2.71 o 
  -9   5   4        0.10       -0.14      0.52 o 
  -8   5   4      301.61      335.48      7.08 o 
  -7   5   4      111.89      102.71      1.85 o 
  -6   5   4      806.99      827.50      8.71 o 
  -5   5   4       79.54       71.98      1.16 o 
  -4   5   4       82.32      106.58      1.48 o 
  -3   5   4       30.03       32.68      0.67 o 
  -2   5   4     1235.91     1303.63     37.83 o 
  -1   5   4     1208.41     1400.49     31.37 o 
   0   5   4       59.44       62.27      2.99 o 
   1   5   4        1.41        5.17      0.67 o 
   2   5   4      231.43      220.72      3.77 o 
   3   5   4      565.24      582.27     10.19 o 
   4   5   4        0.01        0.42      0.43 o 
   5   5   4        8.42       13.71      1.31 o 
   6   5   4        1.00        1.56      0.64 o 
   7   5   4        0.16       -0.59      0.59 o 
   8   5   4      222.48      213.65      4.97 o 
   9   5   4       10.57        9.72      1.08 o 
  10   5   4       17.03       20.15      1.37 o 
  11   5   4      155.97      166.50      3.41 o 
  12   5   4      195.36      201.82      5.92 o 
 -13   6   4        6.64        8.37      1.53 o 
 -12   6   4       50.37       49.73      2.45 o 
 -11   6   4        0.23       -0.62      0.62 o 
 -10   6   4       14.57       13.50      0.96 o 
  -9   6   4        0.66        0.38      0.53 o 
  -8   6   4        8.85        7.62      0.72 o 
  -7   6   4      328.25      302.72      5.65 o 
  -6   6   4       67.84       76.51      1.62 o 
  -5   6   4       67.27       89.14      1.34 o 
  -4   6   4      203.97      185.48      2.78 o 
  -3   6   4      125.00      135.17      2.32 o 
  -2   6   4      112.81      134.41      2.06 o 
  -1   6   4      294.43      285.42      5.91 o 
   0   6   4      256.05      201.06      3.50 o 
   1   6   4      123.08       97.43      1.88 o 
   2   6   4       64.03       54.96      1.49 o 
   3   6   4       15.13       18.02      0.87 o 
   4   6   4      146.39      149.75      3.29 o 
   5   6   4        2.42        0.90      0.49 o 
   6   6   4      169.41      153.58      2.91 o 
   7   6   4      111.67       98.97      2.77 o 
   8   6   4       39.90       37.97      1.65 o 
   9   6   4        0.26       -0.15      0.75 o 
  10   6   4       91.37       93.28      2.50 o 
  11   6   4        7.28        4.49      1.09 o 
 -13   7   4        1.07        1.26      1.25 o 
 -12   7   4      126.38      122.54      4.34 o 
 -11   7   4       74.68       74.92      2.27 o 
 -10   7   4      211.28      212.55      3.66 o 
  -9   7   4        2.25        1.52      0.68 o 
  -8   7   4      171.69      172.66      3.04 o 
  -7   7   4       22.23       19.87      0.84 o 
  -6   7   4     1798.06     1804.15     20.43 o 
  -5   7   4       92.51       85.45      1.88 o 
  -4   7   4        9.48       20.00      0.70 o 
  -3   7   4      549.41      597.07      6.76 o 
  -2   7   4       56.04       53.71      0.94 o 
  -1   7   4      288.40      319.83      4.00 o 
   0   7   4       12.32       28.24      1.64 o 
   1   7   4       73.65       71.10      2.07 o 
   2   7   4      163.96      146.32      2.47 o 
   3   7   4      275.87      256.64      4.21 o 
   4   7   4      216.73      198.71      3.30 o 
   5   7   4       74.94       76.99      2.20 o 
   6   7   4        6.23        4.96      0.90 o 
   7   7   4        9.49        8.40      0.90 o 
   8   7   4       39.02       42.09      1.78 o 
   9   7   4        4.59        5.07      0.96 o 
  10   7   4       48.79       57.32      2.02 o 
  11   7   4       10.79       10.43      1.52 o 
 -13   8   4       21.43       21.29      2.66 o 
 -12   8   4       17.24       17.51      3.90 o 
 -11   8   4       86.30       88.01      2.01 o 
 -10   8   4       49.20       51.94      1.51 o 
  -9   8   4      258.43      260.96      4.06 o 
  -8   8   4       55.37       50.85      2.85 o 
  -7   8   4        0.81        0.21      0.42 o 
  -6   8   4      215.71      223.96      3.08 o 
  -5   8   4      430.42      410.66      4.45 o 
  -4   8   4       18.38       14.26      0.99 o 
  -3   8   4       80.46      104.05      1.61 o 
  -2   8   4       17.46       15.81      0.48 o 
  -1   8   4      950.87      976.74     10.20 o 
   0   8   4      101.39      109.84      1.67 o 
   1   8   4      130.85      127.22      1.73 o 
   2   8   4       30.34       29.19      1.35 o 
   3   8   4        0.34        0.33      0.36 o 
   4   8   4       53.10       43.75      1.39 o 
   5   8   4      235.39      196.58      3.46 o 
   6   8   4       33.75       33.25      2.54 o 
   7   8   4       41.31       40.27      2.56 o 
   8   8   4      120.94      127.69      2.94 o 
   9   8   4       39.77       41.79      1.70 o 
  10   8   4       29.55       40.80      2.19 o 
  11   8   4       14.32       17.79      2.04 o 
 -12   9   4       16.27       15.02      2.53 o 
 -11   9   4        5.84        5.56      1.16 o 
 -10   9   4        9.85        8.75      1.00 o 
  -9   9   4        0.95        0.98      0.60 o 
  -8   9   4       29.18       30.22      1.16 o 
  -7   9   4       76.67       72.87      1.65 o 
  -6   9   4        1.78        0.84      0.43 o 
  -5   9   4       25.44       25.20      0.90 o 
  -4   9   4       67.98       68.35      1.27 o 
  -3   9   4        4.27        4.28      0.41 o 
  -2   9   4      281.91      313.10      3.63 o 
  -1   9   4      423.92      401.41      4.58 o 
   0   9   4      408.87      411.48      4.39 o 
   1   9   4        7.40        6.84      0.45 o 
   2   9   4        0.38        0.80      0.39 o 
   3   9   4        0.15       -0.38      0.38 o 
   4   9   4     1583.64     1518.16     17.35 o 
   5   9   4       62.71       51.51      1.51 o 
   6   9   4       21.90       17.14      1.22 o 
   7   9   4      200.94      212.99      3.54 o 
   8   9   4       31.15       34.20      1.52 o 
   9   9   4        9.95       11.90      1.10 o 
  10   9   4       37.51       44.08      2.43 o 
  11   9   4        2.74       -0.68      1.82 o 
 -12  10   4        1.65        0.73      1.17 o 
 -11  10   4        3.39        2.04      1.15 o 
 -10  10   4       98.28      107.91      2.02 o 
  -9  10   4       31.93       36.30      1.34 o 
  -8  10   4       32.15       30.30      1.21 o 
  -7  10   4       66.65       50.11      1.30 o 
  -6  10   4        0.26        0.10      0.53 o 
  -5  10   4       13.90       10.59      0.70 o 
  -4  10   4       18.19       17.03      0.72 o 
  -3  10   4      235.70      219.74      2.82 o 
  -2  10   4      168.82      142.37      1.97 o 
  -1  10   4       10.63        6.83      0.54 o 
   0  10   4       74.70       74.58      1.41 o 
   1  10   4      312.34      285.81      3.46 o 
   2  10   4      499.85      467.53      5.23 o 
   3  10   4      105.10      100.92      1.86 o 
   4  10   4        1.40        8.00      0.76 o 
   5  10   4        1.86        1.65      0.57 o 
   6  10   4       13.66       11.64      0.91 o 
   7  10   4      208.18      204.97      3.53 o 
   8  10   4       10.44       12.88      1.10 o 
   9  10   4        2.60        2.33      1.12 o 
  10  10   4        7.41        6.96      1.61 o 
 -11  11   4       18.74       15.96      2.24 o 
 -10  11   4       37.73       38.16      1.59 o 
  -9  11   4       11.57       10.30      0.78 o 
  -8  11   4        0.97        2.11      0.56 o 
  -7  11   4      101.95       92.74      1.97 o 
  -6  11   4        0.33       -0.04      0.45 o 
  -5  11   4       34.38       28.81      1.06 o 
  -4  11   4      388.37      363.93      4.60 o 
  -3  11   4       97.96       92.02      1.57 o 
  -2  11   4        2.63        3.90      0.50 o 
  -1  11   4       81.42       82.32      1.47 o 
   0  11   4        0.62        0.23      0.42 o 
   1  11   4      329.18      324.21      4.92 o 
   2  11   4        0.05        0.35      0.44 o 
   3  11   4        0.59        0.77      0.45 o 
   4  11   4       67.98       67.93      1.71 o 
   5  11   4        6.87        9.62      0.85 o 
   6  11   4        0.37        0.52      0.61 o 
   7  11   4       19.00       20.28      1.31 o 
   8  11   4      181.08      192.44      5.36 o 
   9  11   4       14.55       13.55      1.61 o 
  10  11   4        0.53        1.29      1.45 o 
 -11  12   4        1.12        1.24      1.17 o 
 -10  12   4        5.36        7.30      1.04 o 
  -9  12   4       17.54       17.93      1.04 o 
  -8  12   4        0.17       -0.24      0.56 o 
  -7  12   4        0.02       -0.44      0.49 o 
  -6  12   4       20.03       19.77      0.86 o 
  -5  12   4      118.13      115.50      1.99 o 
  -4  12   4       89.10      100.16      1.78 o 
  -3  12   4      315.26      316.13      4.50 o 
  -2  12   4      103.03       77.26      1.51 o 
  -1  12   4       62.77       60.76      1.61 o 
   0  12   4      216.60      214.08      3.90 o 
   1  12   4       11.48       11.66      1.36 o 
   2  12   4        0.00       -0.45      0.45 o 
   3  12   4       20.98       20.20      1.13 o 
   4  12   4       69.98       69.46      1.66 o 
   5  12   4        0.87        1.57      0.59 o 
   6  12   4        0.30       -0.01      0.63 o 
   7  12   4      107.43      113.83      5.47 o 
   8  12   4       17.34       18.91      1.71 o 
   9  12   4        0.93       -0.08      1.30 o 
 -10  13   4        1.40        0.49      1.63 o 
  -9  13   4        0.53       -0.41      0.83 o 
  -8  13   4        4.73        4.32      0.82 o 
  -7  13   4       39.97       44.36      1.40 o 
  -6  13   4       34.94       34.74      1.19 o 
  -5  13   4       70.63       73.42      1.69 o 
  -4  13   4        4.35        3.97      0.64 o 
  -3  13   4      716.99      693.55      9.93 o 
  -2  13   4        3.60        3.94      0.70 o 
  -1  13   4        3.85        4.96      0.62 o 
   0  13   4       26.99       24.51      1.25 o 
   1  13   4       20.82       17.17      1.02 o 
   2  13   4       20.37       14.23      1.01 o 
   3  13   4       19.02       21.27      1.48 o 
   4  13   4       26.75       23.63      1.14 o 
   5  13   4        0.64        1.29      0.68 o 
   6  13   4        3.82        2.28      0.84 o 
   7  13   4       68.62       81.64      2.60 o 
   8  13   4        2.72        0.77      1.30 o 
   9  13   4       11.70       10.53      1.84 o 
 -10  14   4       74.55       84.37      4.39 o 
  -9  14   4        5.28        6.23      1.24 o 
  -8  14   4       13.53       13.14      1.08 o 
  -7  14   4        8.23       11.59      1.05 o 
  -6  14   4        0.58        0.55      0.63 o 
  -5  14   4       21.17       18.03      1.15 o 
  -4  14   4       15.80       13.38      1.01 o 
  -3  14   4        0.27        1.08      0.62 o 
  -2  14   4        5.07        6.03      0.81 o 
  -1  14   4        0.17        0.24      0.72 o 
   0  14   4       40.65       32.37      1.58 o 
   1  14   4       31.76       27.85      1.41 o 
   2  14   4       37.69       37.34      1.57 o 
   3  14   4       71.05       71.51      2.28 o 
   4  14   4      100.45      109.43      3.56 o 
   5  14   4        1.18        1.29      0.78 o 
   6  14   4        4.04        3.64      1.03 o 
   7  14   4       71.82       78.61      3.77 o 
   8  14   4        0.15        2.33      1.67 o 
  -9  15   4       31.28       31.61      2.90 o 
  -8  15   4        2.96        0.63      1.03 o 
  -7  15   4        1.18        0.10      0.73 o 
  -6  15   4        1.11        0.85      0.76 o 
  -5  15   4       55.45       56.45      1.70 o 
  -4  15   4        1.97        1.83      0.69 o 
  -3  15   4      102.69       96.84      2.34 o 
  -2  15   4        9.29       10.30      1.22 o 
  -1  15   4        0.92        1.75      1.42 o 
   0  15   4        0.75        3.64      1.11 o 
   1  15   4       15.73       13.11      1.18 o 
   2  15   4       14.32       14.15      1.82 o 
   3  15   4       14.30       14.63      1.79 o 
   4  15   4       11.33       13.52      1.45 o 
   5  15   4        8.95       11.68      1.60 o 
   6  15   4        0.49        0.66      1.19 o 
   7  15   4       35.42       41.57      5.01 o 
   8  15   4        5.51        4.57      1.55 o 
  -8  16   4        1.91        1.45      1.10 o 
  -7  16   4        3.78        2.05      0.85 o 
  -6  16   4       34.34       35.42      1.49 o 
  -5  16   4       11.04        9.88      1.00 o 
  -4  16   4       10.44       12.82      1.34 o 
  -3  16   4       79.02       81.84      3.35 o 
  -2  16   4       26.73       23.25      1.67 o 
  -1  16   4        7.72        5.68      1.38 o 
   0  16   4       38.54       45.62      2.15 o 
   1  16   4       10.10        9.41      1.14 o 
   2  16   4       11.76       11.43      1.21 o 
   3  16   4        7.59        8.39      1.26 o 
   4  16   4       39.72       39.71      3.33 o 
   5  16   4       19.41       19.08      1.95 o 
   6  16   4       28.52       26.05      2.56 o 
   7  16   4        2.28        2.21      1.42 o 
  -7  17   4       14.15       19.80      2.57 o 
  -6  17   4        5.15        5.29      1.26 o 
  -5  17   4       55.65       56.52      3.40 o 
  -4  17   4        0.21       -0.89      0.89 o 
  -3  17   4       87.50       87.97      2.91 o 
  -2  17   4        3.73        3.33      1.05 o 
  -1  17   4        4.44        5.22      1.11 o 
   0  17   4       12.11       13.92      1.45 o 
   1  17   4        4.96        9.26      1.29 o 
   2  17   4        0.39        2.42      1.87 o 
   3  17   4       11.75       12.08      2.49 o 
   4  17   4       13.53       14.08      1.76 o 
   5  17   4        0.46        0.11      1.27 o 
   6  17   4        0.28        0.15      1.29 o 
  -6  18   4        5.01        3.19      1.83 o 
  -5  18   4       15.92       17.63      1.85 o 
  -4  18   4       13.40        9.83      2.95 o 
  -3  18   4       63.81       72.55      2.69 o 
  -2  18   4       45.59       50.03      2.34 o 
  -1  18   4        0.73        0.51      1.25 o 
   0  18   4        2.78        3.90      1.12 o 
   1  18   4       13.56       12.82      1.69 o 
   2  18   4        0.08       -0.41      1.18 o 
   3  18   4        0.21        0.37      1.24 o 
   4  18   4       14.66       14.18      1.87 o 
   5  18   4        0.50       -0.45      1.29 o 
  -5  19   4       10.29       12.00      2.36 o 
  -4  19   4       62.71       69.51      2.91 o 
  -3  19   4        3.62        2.48      1.29 o 
  -2  19   4       10.83       10.42      1.71 o 
  -1  19   4        1.01        0.64      1.57 o 
   0  19   4        4.35        5.62      1.46 o 
   1  19   4       50.95       52.16      2.73 o 
   2  19   4        2.65        1.51      1.35 o 
   3  19   4        1.47        3.15      1.42 o 
  -2  20   4        5.17        7.97      1.48 o 
  -1  20   4        2.65        0.80      1.23 o 
   0  20   4        0.35       -1.66      1.66 o 
 -14   1   5        4.30        6.13      1.46 o 
 -13   1   5        9.64        5.01      1.67 o 
 -12   1   5       99.02      105.42      2.74 o 
 -11   1   5       51.22       54.15      1.62 o 
 -10   1   5      224.87      225.38      3.78 o 
  -9   1   5       11.19        8.78      0.83 o 
  -8   1   5       85.58       90.01      1.72 o 
  -7   1   5       31.21       34.55      0.94 o 
  -6   1   5      276.25      302.64      3.68 o 
  -5   1   5       37.69       36.03      0.71 o 
  -4   1   5      966.79     1047.43     15.00 o 
  -3   1   5     1230.13     1460.06     23.16 o 
  -2   1   5     2417.89     2363.77     37.17 o 
  -1   1   5       33.61       33.66      1.00 o 
   0   1   5      209.21      109.67      4.05 o 
   1   1   5       39.70       38.65      2.73 o 
   2   1   5      171.51      188.91      2.67 o 
   3   1   5        3.15        4.30      0.43 o 
   5   1   5      122.92      112.65      5.22 o 
   6   1   5       42.53       49.85      2.51 o 
   7   1   5      136.84      122.21      3.00 o 
   8   1   5        8.84       12.35      1.90 o 
   9   1   5      147.72      151.29      4.62 o 
  10   1   5       13.74       16.45      1.63 o 
  11   1   5        1.37       -0.63      1.04 o 
  12   1   5        1.43        0.98      1.26 o 
 -14   2   5        2.63        4.35      1.62 o 
 -13   2   5      124.50      119.93      5.02 o 
 -12   2   5       14.48       16.40      1.12 o 
 -11   2   5       13.39       13.76      1.41 o 
 -10   2   5       67.98       62.91      1.79 o 
  -9   2   5       14.08        9.87      0.79 o 
  -8   2   5       16.96       17.41      0.83 o 
  -7   2   5        5.04        5.41      0.45 o 
  -6   2   5       18.52       15.88      0.52 o 
  -5   2   5      329.57      367.36      3.57 o 
  -4   2   5      691.35      833.62     10.74 o 
  -3   2   5      346.86      340.92      5.11 o 
  -2   2   5      491.86      518.95     10.27 o 
  -1   2   5     2148.37     2356.36     64.16 o 
   0   2   5        2.05        2.46      1.91 o 
   1   2   5      736.11      756.66     12.43 o 
   2   2   5      280.13      294.96      8.58 o 
   3   2   5     1561.64     1615.80     26.20 o 
   5   2   5       18.41       15.54      1.61 o 
   6   2   5       32.59       23.54      1.32 o 
   7   2   5       33.92       32.69      2.37 o 
   8   2   5       81.91       81.31      2.32 o 
   9   2   5      106.73      118.13      3.36 o 
  10   2   5       13.01       15.72      1.65 o 
  11   2   5        0.23       -0.47      1.09 o 
  12   2   5        4.05        2.06      1.37 o 
 -14   3   5        0.29       -0.37      1.21 o 
 -13   3   5      313.47      321.52      7.86 o 
 -12   3   5      350.08      374.88      5.76 o 
 -11   3   5       42.04       47.22      1.93 o 
 -10   3   5        0.00       -0.54      0.54 o 
  -9   3   5      117.65      114.03      2.29 o 
  -8   3   5      467.27      475.20      6.13 o 
  -7   3   5      623.28      640.77      6.54 o 
  -6   3   5       69.61       81.16      1.16 o 
  -5   3   5      152.21      153.68      1.73 o 
  -4   3   5       21.97       20.48      0.59 o 
  -3   3   5      652.50      708.39     11.81 o 
  -2   3   5      211.16      268.83      7.55 o 
  -1   3   5     1675.07     1715.29     33.68 o 
   0   3   5     1020.30     1052.51     14.74 o 
   1   3   5      240.32      261.46      4.07 o 
   2   3   5      307.63      310.51      7.31 o 
   5   3   5       41.27       35.87      1.38 o 
   6   3   5      522.11      485.12      7.99 o 
   7   3   5       35.15       42.13      1.79 o 
   8   3   5       65.28       59.90      2.02 o 
   9   3   5       10.34       11.73      1.90 o 
  10   3   5       50.89       51.13      2.63 o 
  11   3   5       87.16       88.57      3.31 o 
 -13   4   5       60.23       56.13      2.68 o 
 -12   4   5       10.14       10.61      1.13 o 
 -11   4   5       11.59       11.03      0.98 o 
 -10   4   5       25.53       22.58      1.14 o 
  -9   4   5      130.99      131.88      2.53 o 
  -8   4   5      806.03      854.37     11.41 o 
  -7   4   5      309.31      322.93      3.63 o 
  -6   4   5      177.73      206.58      2.21 o 
  -5   4   5      339.61      357.10      3.55 o 
  -4   4   5        9.98        9.92      0.43 o 
  -3   4   5      384.20      390.27      6.14 o 
  -2   4   5     3339.50     3657.05     50.82 o 
  -1   4   5      785.01      767.26     15.80 o 
   0   4   5     1240.30     1307.24     18.57 o 
   1   4   5      501.97      487.34      8.48 o 
   2   4   5      884.24      853.35     43.84 o 
   4   4   5       90.81       80.05      3.76 o 
   5   4   5      348.41      304.09      5.33 o 
   6   4   5      169.86      157.13      3.44 o 
   7   4   5      168.25      155.57      3.59 o 
   8   4   5       99.98       95.30      2.86 o 
   9   4   5        7.42        7.71      1.08 o 
  10   4   5       94.30      103.20      3.37 o 
  11   4   5       10.96        9.21      1.53 o 
 -13   5   5      212.36      210.95      5.42 o 
 -12   5   5       19.45       20.75      1.40 o 
 -11   5   5       70.83       73.89      1.90 o 
 -10   5   5        0.16        0.41      0.65 o 
  -9   5   5        2.93        5.01      0.67 o 
  -8   5   5      509.49      527.83      9.04 o 
  -7   5   5       49.03       48.74      1.00 o 
  -6   5   5      351.95      381.09      3.88 o 
  -5   5   5       71.52       74.98      1.14 o 
  -4   5   5       33.95       43.14      1.24 o 
  -3   5   5      136.08      191.46      2.96 o 
  -2   5   5      254.96      281.22      5.37 o 
  -1   5   5       63.37       76.81      3.23 o 
   0   5   5      290.07      306.83      6.82 o 
   1   5   5      404.20      406.81      7.33 o 
   2   5   5      236.53      222.19      4.54 o 
   3   5   5       45.54       39.84      2.43 o 
   4   5   5        8.38        7.34      0.72 o 
   5   5   5       28.60       20.18      2.52 o 
   6   5   5       59.55       39.23      2.32 o 
   7   5   5        4.90        7.01      0.98 o 
   8   5   5        2.19        1.73      0.87 o 
   9   5   5        1.08        1.07      0.85 o 
  10   5   5        7.80        5.28      1.28 o 
  11   5   5       47.16       55.10      2.93 o 
 -13   6   5        6.13        4.09      1.33 o 
 -12   6   5       39.58       40.25      1.73 o 
 -11   6   5       47.77       48.32      1.56 o 
 -10   6   5      146.99      151.81      2.88 o 
  -9   6   5       14.86       14.60      0.92 o 
  -8   6   5      367.77      353.32      4.86 o 
  -7   6   5       15.65       15.81      1.30 o 
  -6   6   5      266.93      240.61      3.03 o 
  -5   6   5      232.15      239.25      2.73 o 
  -4   6   5        9.15        5.99      0.34 o 
  -3   6   5       11.58        7.04      0.52 o 
  -2   6   5      175.03      222.92      3.72 o 
  -1   6   5      309.74      338.70      6.07 o 
   0   6   5       20.02       24.52      1.16 o 
   1   6   5      290.28      265.60      5.79 o 
   2   6   5      150.91      144.15      4.66 o 
   3   6   5      319.70      319.42      6.13 o 
   4   6   5        2.00       -0.31      0.48 o 
   5   6   5        0.94        1.85      0.63 o 
   6   6   5       14.14        7.49      0.94 o 
   7   6   5       54.60       55.00      2.09 o 
   8   6   5        9.66        8.39      1.16 o 
   9   6   5       55.97       59.35      2.47 o 
  10   6   5       74.59       79.94      4.43 o 
  11   6   5        8.60        7.24      1.29 o 
 -13   7   5       58.62       63.08      3.33 o 
 -12   7   5        0.02       -0.22      0.79 o 
 -11   7   5        1.22        2.16      0.69 o 
 -10   7   5       26.91       30.20      1.44 o 
  -9   7   5       43.50       42.42      1.33 o 
  -8   7   5       29.24       28.65      1.10 o 
  -7   7   5       67.28       68.31      1.50 o 
  -6   7   5      110.28      103.64      1.66 o 
  -5   7   5     1695.04     1741.14     19.18 o 
  -4   7   5      136.92      127.51      2.17 o 
  -3   7   5       16.16       15.22      1.06 o 
  -2   7   5       80.13       79.25      1.44 o 
  -1   7   5       48.99       51.22      1.24 o 
   0   7   5      208.20      188.59      2.72 o 
   1   7   5      662.84      637.54      7.71 o 
   2   7   5       45.24       34.94      1.55 o 
   3   7   5     1111.15     1003.45     13.35 o 
   4   7   5      314.36      281.33      5.10 o 
   5   7   5        6.63        5.41      0.83 o 
   6   7   5        3.61        3.51      0.84 o 
   7   7   5       22.74       21.28      1.54 o 
   8   7   5        0.07       -0.33      0.83 o 
   9   7   5       88.73       96.87      3.19 o 
  10   7   5       30.01       29.30      2.73 o 
  11   7   5       15.51       19.32      1.64 o 
 -13   8   5       14.44       19.45      2.53 o 
 -12   8   5        1.87        2.55      1.16 o 
 -11   8   5        6.98        7.52      0.83 o 
 -10   8   5        6.21        5.76      0.76 o 
  -9   8   5       92.15       94.91      1.98 o 
  -8   8   5       75.70       71.85      1.64 o 
  -7   8   5        7.55        8.13      0.67 o 
  -6   8   5      150.30      157.33      2.22 o 
  -5   8   5       58.78       59.38      1.26 o 
  -4   8   5      129.90      141.10      2.46 o 
  -3   8   5       38.30       30.40      0.88 o 
  -2   8   5        0.00        1.24      0.59 o 
  -1   8   5       35.33       50.89      1.10 o 
   0   8   5      111.27      112.02      1.76 o 
   1   8   5       18.32       22.92      1.08 o 
   2   8   5      188.17      190.36      2.92 o 
   3   8   5      102.12       86.37      1.77 o 
   4   8   5        0.09        1.08      0.63 o 
   5   8   5      116.95      101.22      2.72 o 
   6   8   5        1.88        1.84      0.84 o 
   7   8   5       44.75       47.90      2.12 o 
   8   8   5       38.69       36.65      2.09 o 
   9   8   5       72.76       72.64      2.37 o 
  10   8   5      152.96      170.75      4.30 o 
  11   8   5        1.15        0.88      1.81 o 
 -12   9   5        0.08        0.63      1.71 o 
 -11   9   5        0.03       -0.07      0.58 o 
 -10   9   5        2.70        2.87      0.70 o 
  -9   9   5        2.76        1.55      0.61 o 
  -8   9   5       35.94       31.62      1.17 o 
  -7   9   5       15.99       13.32      0.80 o 
  -6   9   5      230.32      222.25      3.39 o 
  -5   9   5       20.45       17.43      0.71 o 
  -4   9   5       62.03       63.41      1.37 o 
  -3   9   5       40.95       22.86      1.00 o 
  -2   9   5        2.66        2.08      0.47 o 
  -1   9   5      413.53      428.87      5.93 o 
   0   9   5      257.22      256.10      4.40 o 
   1   9   5      550.24      532.54      5.33 o 
   2   9   5       93.58       75.99      1.79 o 
   3   9   5       10.04       10.59      0.77 o 
   4   9   5        0.11        1.40      0.61 o 
   5   9   5        4.13        2.87      0.94 o 
   6   9   5       16.42       16.02      1.13 o 
   7   9   5       30.65       37.96      1.69 o 
   8   9   5        3.79        3.89      0.92 o 
   9   9   5        0.69       -0.50      0.95 o 
  10   9   5        4.21        3.49      1.20 o 
 -12  10   5        3.15        1.44      1.69 o 
 -11  10   5        0.02        0.36      0.72 o 
 -10  10   5       16.73       16.26      1.01 o 
  -9  10   5       26.21       27.01      1.18 o 
  -8  10   5        2.03        1.53      0.63 o 
  -7  10   5       10.26        9.10      0.73 o 
  -6  10   5       39.23       38.78      1.10 o 
  -5  10   5       14.09       14.69      0.71 o 
  -4  10   5        0.02        0.72      0.43 o 
  -3  10   5      304.79      275.21      3.77 o 
  -2  10   5       13.25       18.14      0.95 o 
  -1  10   5        3.39        2.71      0.53 o 
   0  10   5       50.09       45.01      1.14 o 
   1  10   5       53.97       50.73      1.08 o 
   2  10   5        0.57        1.45      0.52 o 
   3  10   5      108.48      100.93      2.12 o 
   4  10   5      306.28      302.27      4.89 o 
   5  10   5        7.52        8.49      0.93 o 
   6  10   5       17.22       15.18      1.16 o 
   7  10   5        0.63        0.30      0.76 o 
   8  10   5        5.46        2.82      0.96 o 
   9  10   5        0.60       -0.06      1.04 o 
  10  10   5        5.72        3.16      1.27 o 
 -12  11   5        8.69        8.26      2.03 o 
 -11  11   5        0.14        0.51      1.06 o 
 -10  11   5       72.09       70.93      1.94 o 
  -9  11   5       10.91        9.94      1.12 o 
  -8  11   5       64.13       62.88      1.60 o 
  -7  11   5       68.61       64.49      1.57 o 
  -6  11   5       52.74       47.49      1.22 o 
  -5  11   5       27.49       22.57      1.40 o 
  -4  11   5       32.24       36.96      1.57 o 
  -3  11   5       69.33       90.45      2.70 o 
  -2  11   5        4.64        9.10      0.80 o 
  -1  11   5        3.03        2.32      0.50 o 
   0  11   5        0.38        1.93      0.48 o 
   1  11   5       11.67        9.74      0.70 o 
   2  11   5       49.96       46.17      1.19 o 
   3  11   5      417.35      400.07      4.77 o 
   4  11   5      109.11      105.01      2.46 o 
   5  11   5        1.77        2.97      0.77 o 
   6  11   5        1.22        0.93      0.75 o 
   7  11   5       49.96       47.12      2.22 o 
   8  11   5       39.22       45.02      2.32 o 
   9  11   5       26.27       27.50      2.05 o 
 -11  12   5        6.39        3.22      1.70 o 
 -10  12   5        6.05        6.71      1.00 o 
  -9  12   5       20.32       20.33      1.13 o 
  -8  12   5       29.30       25.08      1.20 o 
  -7  12   5       28.62       32.65      1.44 o 
  -6  12   5      137.52      137.35      2.64 o 
  -5  12   5      131.81      122.94      2.59 o 
  -4  12   5      199.74      184.59      3.11 o 
  -3  12   5      552.86      528.68      6.64 o 
  -2  12   5      103.91       90.62      1.92 o 
  -1  12   5        3.57        2.18      0.55 o 
   0  12   5      297.56      302.80      4.74 o 
   1  12   5       19.43       19.51      0.97 o 
   2  12   5       13.78       14.34      0.87 o 
   3  12   5        3.60        3.72      0.62 o 
   4  12   5       14.11       14.22      0.91 o 
   5  12   5        2.08        1.10      0.65 o 
   6  12   5        0.43        0.75      0.80 o 
   7  12   5      426.77      444.60      6.92 o 
   8  12   5       22.84       21.60      4.10 o 
   9  12   5       11.88       13.12      1.90 o 
 -10  13   5        1.60        3.46      1.93 o 
  -9  13   5        9.00       10.31      1.03 o 
  -8  13   5       23.33       22.02      1.17 o 
  -7  13   5        3.10        2.45      0.68 o 
  -6  13   5       13.57       12.39      0.83 o 
  -5  13   5       28.45       26.77      1.25 o 
  -4  13   5       59.56       55.98      1.51 o 
  -3  13   5      164.20      171.93      4.25 o 
  -2  13   5        1.23        1.23      0.67 o 
  -1  13   5       18.17       20.07      1.70 o 
   0  13   5       15.52       14.66      1.04 o 
   1  13   5        0.75        1.32      0.59 o 
   2  13   5       29.41       29.09      1.23 o 
   3  13   5       12.60       12.93      0.92 o 
   4  13   5        1.68        2.39      0.71 o 
   5  13   5        0.51       -0.20      0.61 o 
   6  13   5       25.33       25.52      1.33 o 
   7  13   5       29.56       32.67      1.88 o 
   8  13   5       28.41       32.09      2.15 o 
 -10  14   5        1.75        2.05      1.69 o 
  -9  14   5        0.01        0.76      1.52 o 
  -8  14   5        0.08       -0.08      0.92 o 
  -7  14   5       55.72       58.85      2.33 o 
  -6  14   5       17.91       18.84      1.17 o 
  -5  14   5       10.81       11.76      1.27 o 
  -4  14   5       23.84       21.61      1.56 o 
  -3  14   5       56.09       60.90      2.32 o 
  -2  14   5        1.34        0.98      0.69 o 
  -1  14   5        5.04        5.27      0.88 o 
   0  14   5       51.80       51.97      2.18 o 
   1  14   5        0.28       -0.14      0.60 o 
   2  14   5       37.32       36.60      1.42 o 
   3  14   5        0.19       -0.20      0.60 o 
   4  14   5       19.38       21.46      1.28 o 
   5  14   5        2.18        2.85      0.94 o 
   6  14   5        1.93        1.53      1.08 o 
   7  14   5        0.05       -0.30      0.95 o 
   8  14   5       58.87       56.40      3.04 o 
  -9  15   5        8.67        7.96      2.06 o 
  -8  15   5       15.75       12.26      1.50 o 
  -7  15   5        3.78        2.82      1.01 o 
  -6  15   5        0.09       -0.33      0.85 o 
  -5  15   5       25.85       23.37      1.70 o 
  -4  15   5      112.19      104.34      3.12 o 
  -3  15   5        1.93        2.00      0.92 o 
  -2  15   5       74.59       76.69      3.00 o 
  -1  15   5        6.20        5.52      1.06 o 
   0  15   5      242.43      230.86      4.57 o 
   1  15   5       16.49       17.99      1.27 o 
   2  15   5        2.65        2.45      0.88 o 
   3  15   5        0.92        0.58      0.74 o 
   4  15   5       47.72       49.28      3.46 o 
   5  15   5       21.91       28.45      1.96 o 
   6  15   5        2.29        0.64      1.78 o 
   7  15   5       40.12       52.93      5.20 o 
  -8  16   5        4.79        3.83      1.19 o 
  -7  16   5        0.66       -1.03      1.03 o 
  -6  16   5        0.12       -0.46      1.53 o 
  -5  16   5        5.29        4.67      1.14 o 
  -4  16   5        9.13        8.60      1.24 o 
  -3  16   5       28.44       25.33      1.75 o 
  -2  16   5       15.29       15.32      1.47 o 
  -1  16   5        2.51        4.06      1.05 o 
   0  16   5        0.03        0.34      0.80 o 
   1  16   5       57.57       56.64      2.21 o 
   2  16   5        5.21        3.79      0.96 o 
   3  16   5       13.12       12.49      1.44 o 
   4  16   5       19.82       20.90      1.98 o 
   5  16   5        2.04        1.68      1.28 o 
   6  16   5        1.52        1.13      1.93 o 
  -7  17   5        0.00        0.93      1.15 o 
  -6  17   5        8.61        7.96      1.42 o 
  -5  17   5       27.04       26.43      1.85 o 
  -4  17   5       14.84       20.40      1.70 o 
  -3  17   5       17.68       21.79      1.95 o 
  -2  17   5        0.02        1.28      0.97 o 
  -1  17   5       13.57       13.42      1.46 o 
   0  17   5        1.29        3.36      1.05 o 
   1  17   5       24.34       21.07      1.75 o 
   2  17   5        1.55        1.91      1.05 o 
   3  17   5       16.38       10.21      1.64 o 
   4  17   5        1.96        2.57      1.34 o 
   5  17   5        2.72        3.35      1.40 o 
  -6  18   5        1.08        2.49      1.25 o 
  -5  18   5        2.70        2.50      1.27 o 
  -4  18   5        2.53        1.87      1.24 o 
  -3  18   5        4.61        5.86      1.25 o 
  -2  18   5        0.09       -0.56      1.07 o 
  -1  18   5        4.94        5.23      1.22 o 
   0  18   5        2.43        2.45      1.67 o 
   1  18   5       13.37       14.69      1.57 o 
   2  18   5       16.48       16.56      1.92 o 
   3  18   5        3.92        5.39      1.75 o 
   4  18   5        0.37        0.62      1.30 o 
  -4  19   5        0.83       -0.06      1.19 o 
  -3  19   5        7.55        8.96      1.52 o 
  -2  19   5        2.75        1.37      1.23 o 
  -1  19   5        6.38        6.50      2.40 o 
   0  19   5        0.52        0.25      1.25 o 
   1  19   5       10.79       12.19      1.84 o 
   2  19   5        3.14        2.88      3.05 o 
 -13   0   6      129.89      133.52      4.74 o 
 -12   0   6      156.32      171.56      5.10 o 
 -11   0   6        6.69        7.75      1.20 o 
 -10   0   6      251.58      257.88      9.82 o 
  -9   0   6        0.49       -0.62      0.70 o 
  -8   0   6       37.84       34.47      1.96 o 
  -7   0   6       23.67       27.04      1.13 o 
  -6   0   6      806.78      911.27     14.02 o 
  -5   0   6      513.90      513.85      7.57 o 
  -4   0   6       75.52       67.66      2.21 o 
  -3   0   6     1128.39     1327.40     27.10 o 
  -1   0   6      595.86      668.78     13.50 o 
   1   0   6      350.89      340.50     10.77 o 
   2   0   6      269.04      256.35      4.63 o 
   3   0   6      163.21      189.76      6.08 o 
   5   0   6      302.96      309.46     10.16 o 
   6   0   6      423.74      404.17      9.70 o 
   7   0   6      391.30      390.29     14.35 o 
   8   0   6      113.57      107.55      4.23 o 
   9   0   6       40.51       43.82      3.20 o 
  10   0   6       26.30       26.56      2.84 o 
  11   0   6       39.74       45.82      3.72 o 
 -13   1   6       10.05        8.22      0.97 o 
 -12   1   6        7.92        7.69      0.93 o 
 -11   1   6       81.54       81.47      1.99 o 
 -10   1   6        0.83       -0.35      0.57 o 
  -9   1   6      162.06      153.53      2.74 o 
  -8   1   6       82.28       85.64      1.49 o 
  -7   1   6       52.70       56.88      1.21 o 
  -6   1   6       52.99       70.60      1.13 o 
  -5   1   6     2301.36     2397.08     32.13 o 
  -4   1   6       54.82       54.89      1.18 o 
  -3   1   6        1.26        0.53      0.20 o 
  -2   1   6      130.93      111.04      5.68 o 
  -1   1   6       10.77       28.81      1.27 o 
   0   1   6      162.15      218.86      4.42 o 
   1   1   6        9.49        6.28      2.02 o 
   2   1   6     1362.79     1391.81     19.11 o 
   3   1   6      188.81      156.14      2.97 o 
   4   1   6      164.60      154.55      5.99 o 
   5   1   6     2278.98     2192.05     31.10 o 
   6   1   6        2.15        2.48      0.68 o 
   7   1   6       18.81       20.07      1.33 o 
   8   1   6      148.15      159.67      3.81 o 
   9   1   6      181.12      195.10      4.56 o 
  10   1   6       77.95       76.07      2.90 o 
  11   1   6        2.95        1.70      1.19 o 
 -13   2   6       15.45       13.87      1.09 o 
 -12   2   6        1.33        0.99      0.72 o 
 -11   2   6        1.24        0.48      1.19 o 
 -10   2   6        1.41       -0.36      0.68 o 
  -9   2   6        1.93        0.24      0.53 o 
  -8   2   6      189.31      218.91      2.84 o 
  -7   2   6        2.95        4.70      0.41 o 
  -6   2   6       14.16       14.19      0.49 o 
  -5   2   6       89.49       98.70      2.45 o 
  -4   2   6      162.94      176.58      2.47 o 
  -3   2   6      732.27      844.64     11.91 o 
  -2   2   6     2594.94     2687.21     42.17 o 
  -1   2   6     1048.74     1014.81     16.38 o 
   0   2   6      530.10      512.93      8.86 o 
   1   2   6       28.81       20.55      0.98 o 
   2   2   6     1158.19     1262.69     17.79 o 
   3   2   6        8.59       10.04      0.65 o 
   4   2   6        7.56        7.03      1.28 o 
   5   2   6     1827.52     1743.24     24.97 o 
   6   2   6       35.64       33.20      1.56 o 
   7   2   6        3.85        3.55      0.82 o 
   8   2   6       28.36       25.02      1.64 o 
   9   2   6       23.79       26.55      2.23 o 
  10   2   6       82.08       87.52      3.08 o 
  11   2   6       18.44       18.45      1.86 o 
 -13   3   6      166.47      171.83      3.74 o 
 -12   3   6        3.60        2.44      0.78 o 
 -11   3   6       23.87       26.93      1.27 o 
 -10   3   6        4.52        3.99      0.68 o 
  -9   3   6        0.05       -0.45      0.50 o 
  -8   3   6        0.69        1.85      0.44 o 
  -7   3   6        0.00       -0.29      0.29 o 
  -6   3   6       10.71        8.76      0.46 o 
  -5   3   6       21.58       22.89      0.68 o 
  -4   3   6      285.73      276.97      4.01 o 
  -3   3   6       30.54       39.62      1.10 o 
  -2   3   6        0.40        0.43      0.38 o 
  -1   3   6      515.54      502.67      7.30 o 
   0   3   6       14.55       12.13      1.51 o 
   1   3   6      327.50      347.65      4.75 o 
   2   3   6       11.12       22.68      0.82 o 
   3   3   6      603.87      635.77     19.97 o 
   4   3   6        5.42        7.30      1.06 o 
   5   3   6      272.28      252.92      4.61 o 
   6   3   6      134.63      121.55      3.43 o 
   7   3   6       54.34       54.22      2.16 o 
   8   3   6        1.43       -0.15      0.76 o 
   9   3   6       52.91       55.12      2.37 o 
  10   3   6        8.10        8.03      1.38 o 
  11   3   6        0.19       -0.46      1.15 o 
 -13   4   6       28.20       29.78      3.05 o 
 -12   4   6      147.90      154.77      3.00 o 
 -11   4   6       14.86       14.77      1.00 o 
 -10   4   6       24.25       26.46      1.19 o 
  -9   4   6        0.74        1.34      0.58 o 
  -8   4   6      243.93      255.26      3.41 o 
  -7   4   6      494.18      481.09      4.82 o 
  -6   4   6        0.69        2.36      0.31 o 
  -5   4   6      141.94      136.42      1.94 o 
  -4   4   6        3.59        3.20      0.61 o 
  -3   4   6       15.03       17.78      1.32 o 
  -2   4   6     1019.57     1183.94     33.90 o 
  -1   4   6      376.57      411.08      6.43 o 
   0   4   6       75.99       78.12      1.51 o 
   1   4   6     2024.48     1987.91     24.88 o 
   2   4   6       12.76        8.85      0.71 o 
   4   4   6      141.94      138.12      5.93 o 
   5   4   6        3.47        4.85      0.91 o 
   6   4   6        0.02        0.74      0.62 o 
   7   4   6       51.84       46.47      1.95 o 
   8   4   6       55.12       55.30      2.42 o 
   9   4   6       92.65       89.59      2.70 o 
  10   4   6        4.08        3.92      1.36 o 
  11   4   6       19.19       16.43      1.82 o 
 -13   5   6        2.37        3.67      1.83 o 
 -12   5   6       37.07       36.55      1.53 o 
 -11   5   6       12.78       12.00      0.96 o 
 -10   5   6        2.32        1.88      0.63 o 
  -9   5   6      133.80      135.79      2.40 o 
  -8   5   6      349.68      354.46      5.61 o 
  -7   5   6       83.98       85.72      1.34 o 
  -6   5   6       52.51       50.44      0.94 o 
  -5   5   6        1.66        2.37      0.34 o 
  -4   5   6     2317.65     2516.20     27.76 o 
  -3   5   6        8.46        6.80      0.64 o 
  -2   5   6      174.63      177.48      3.19 o 
  -1   5   6      156.69      152.67      3.26 o 
   0   5   6      171.68      166.09      3.62 o 
   1   5   6      170.30      218.04      8.00 o 
   2   5   6        3.75        4.18      1.28 o 
   4   5   6        4.63        6.37      1.06 o 
   5   5   6      234.87      225.41      4.34 o 
   6   5   6       10.24        6.72      0.91 o 
   7   5   6       58.61       49.70      2.89 o 
   8   5   6      177.91      182.31      4.27 o 
   9   5   6       68.84       73.55      2.47 o 
  10   5   6        0.92        0.04      1.07 o 
  11   5   6        4.35        5.18      1.37 o 
 -13   6   6       39.97       41.14      3.07 o 
 -12   6   6        2.79        1.73      0.72 o 
 -11   6   6       22.50       24.37      1.46 o 
 -10   6   6        5.45        6.25      0.74 o 
  -9   6   6      407.83      407.48      5.53 o 
  -8   6   6       29.35       35.03      1.12 o 
  -7   6   6      155.60      159.99      2.86 o 
  -6   6   6      176.06      184.37      2.28 o 
  -5   6   6        1.64        1.03      0.31 o 
  -4   6   6       97.38      133.23      2.30 o 
  -3   6   6      185.27      248.97      3.61 o 
  -2   6   6        3.68        5.06      0.89 o 
  -1   6   6       85.11       75.88      6.12 o 
   0   6   6       77.63       82.71      2.66 o 
   1   6   6       36.26       32.59      2.58 o 
   2   6   6       33.67       38.38      1.86 o 
   3   6   6        5.68        7.61      0.73 o 
   4   6   6        9.48        9.98      0.89 o 
   5   6   6      458.35      429.39      7.26 o 
   6   6   6        2.17        1.27      0.71 o 
   7   6   6       23.34       21.23      1.84 o 
   8   6   6       43.07       36.55      2.03 o 
   9   6   6       14.66       14.45      1.55 o 
  10   6   6      274.72      286.60     12.13 o 
  11   6   6       27.84       30.41      2.34 o 
 -12   7   6       41.28       37.35      1.75 o 
 -11   7   6       13.65       11.64      1.04 o 
 -10   7   6      190.98      201.47      3.28 o 
  -9   7   6        8.87        7.39      0.72 o 
  -8   7   6       19.25       17.14      0.86 o 
  -7   7   6       49.23       56.98      1.21 o 
  -6   7   6      135.43      140.69      2.27 o 
  -5   7   6        2.07        4.50      0.46 o 
  -4   7   6       96.89       99.28      1.94 o 
  -3   7   6      229.06      243.25      3.97 o 
  -2   7   6        2.49       -0.39      0.39 o 
  -1   7   6      149.08      179.44      2.75 o 
   0   7   6      623.11      606.34     10.80 o 
   1   7   6       14.74       23.78      1.34 o 
   2   7   6      397.76      378.32      5.64 o 
   3   7   6       71.08       74.66      2.03 o 
   4   7   6      259.91      220.38      4.28 o 
   5   7   6       48.96       43.70      2.21 o 
   6   7   6        3.02        1.69      0.75 o 
   7   7   6        3.19        4.05      0.96 o 
   8   7   6       31.45       33.90      2.03 o 
   9   7   6       12.10        9.20      1.63 o 
  10   7   6      191.89      203.82      6.13 o 
 -12   8   6        1.90        1.36      0.87 o 
 -11   8   6        2.00        2.52      0.94 o 
 -10   8   6       35.03       35.09      1.55 o 
  -9   8   6       18.24       19.32      0.97 o 
  -8   8   6        1.71        1.12      0.52 o 
  -7   8   6       58.88       64.37      1.37 o 
  -6   8   6       40.81       37.36      1.19 o 
  -5   8   6      270.83      268.66      3.63 o 
  -4   8   6        4.33        5.81      0.63 o 
  -3   8   6       79.77       85.57      1.95 o 
  -2   8   6       67.56       68.77      2.27 o 
  -1   8   6        0.31        2.33      0.51 o 
   0   8   6      161.07      148.21      2.39 o 
   1   8   6      116.26      110.56      2.31 o 
   2   8   6       35.28       33.29      1.85 o 
   3   8   6       21.23       20.35      1.13 o 
   4   8   6       44.40       51.90      1.84 o 
   5   8   6       12.22        9.83      1.05 o 
   6   8   6        0.02        0.64      0.74 o 
   7   8   6        0.09       -0.45      0.75 o 
   8   8   6        1.25        3.42      1.06 o 
   9   8   6       55.94       55.22      3.04 o 
  10   8   6       38.40       43.90      2.64 o 
 -12   9   6       27.54       25.27      2.32 o 
 -11   9   6        8.66        8.44      0.99 o 
 -10   9   6       15.38       14.55      1.11 o 
  -9   9   6        0.05       -0.08      0.63 o 
  -8   9   6      201.09      200.47      3.67 o 
  -7   9   6       91.85       92.55      2.33 o 
  -6   9   6      245.76      241.37      3.75 o 
  -5   9   6       65.04       63.57      2.03 o 
  -4   9   6       27.01       27.63      1.17 o 
  -3   9   6      127.07      114.95      2.33 o 
  -2   9   6      112.55      110.82      2.15 o 
  -1   9   6       87.45       82.86      2.58 o 
   0   9   6     1752.13     1730.72     19.91 o 
   1   9   6       49.62       51.96      1.37 o 
   2   9   6      257.77      247.35      4.22 o 
   3   9   6      257.81      268.95      4.60 o 
   4   9   6        0.01        0.09      0.62 o 
   5   9   6        0.19        0.08      0.71 o 
   6   9   6        9.72        8.65      1.13 o 
   7   9   6       20.16       20.90      1.65 o 
   8   9   6      131.58      144.73      4.51 o 
   9   9   6        0.64        1.19      1.25 o 
  10   9   6        1.32        1.78      1.44 o 
 -12  10   6       32.56       31.26      2.31 o 
 -11  10   6       49.78       56.87      3.78 o 
 -10  10   6        6.77        6.15      0.90 o 
  -9  10   6       15.55       14.35      1.06 o 
  -8  10   6        0.04       -0.16      0.60 o 
  -7  10   6        9.36        9.52      0.89 o 
  -6  10   6       10.92        8.69      0.73 o 
  -5  10   6       17.00       11.77      0.81 o 
  -4  10   6       40.62       38.16      1.53 o 
  -3  10   6      304.83      269.08      4.22 o 
  -2  10   6       12.39       14.67      0.89 o 
  -1  10   6       31.27       35.27      1.23 o 
   0  10   6      589.39      555.94      7.14 o 
   1  10   6       58.76       60.18      1.53 o 
   2  10   6       76.26       64.06      1.62 o 
   3  10   6      255.06      253.40      4.50 o 
   4  10   6      127.36      120.15      3.14 o 
   5  10   6       14.53       15.08      1.34 o 
   6  10   6       20.24       19.02      1.56 o 
   7  10   6       19.04       20.15      1.68 o 
   8  10   6       14.19       14.29      1.85 o 
   9  10   6        0.27       -0.19      1.24 o 
 -11  11   6        7.72        7.09      1.09 o 
 -10  11   6        7.04        4.80      1.10 o 
  -9  11   6       10.66       10.69      1.00 o 
  -8  11   6      110.07      100.51      2.39 o 
  -7  11   6        1.67        1.76      0.64 o 
  -6  11   6       12.97       14.70      0.95 o 
  -5  11   6       36.91       33.26      1.58 o 
  -4  11   6      105.14      110.85      2.43 o 
  -3  11   6       56.69       44.29      1.47 o 
  -2  11   6       11.57        6.29      0.73 o 
  -1  11   6        3.17        2.85      0.60 o 
   0  11   6      262.78      255.03      3.44 o 
   1  11   6        1.99        1.61      0.56 o 
   2  11   6      120.97      111.70      2.30 o 
   3  11   6       42.51       38.34      2.61 o 
   4  11   6       23.31       21.20      1.27 o 
   5  11   6        0.26        0.49      0.81 o 
   6  11   6       62.32       66.49      2.55 o 
   7  11   6        6.70        7.62      1.24 o 
   8  11   6       41.00       44.54      2.33 o 
   9  11   6       12.68       12.37      1.57 o 
 -11  12   6        7.02        9.70      2.21 o 
 -10  12   6        5.14        5.04      1.03 o 
  -9  12   6       28.82       33.24      2.00 o 
  -8  12   6       71.52       74.24      2.81 o 
  -7  12   6       20.35       17.35      1.44 o 
  -6  12   6        7.64        7.71      1.44 o 
  -5  12   6        0.42        0.65      0.71 o 
  -4  12   6      164.93      152.89      3.32 o 
  -3  12   6      107.30      107.87      4.60 o 
  -2  12   6       12.57       10.30      0.89 o 
  -1  12   6       10.01       10.51      0.85 o 
   0  12   6        0.33        0.98      0.52 o 
   1  12   6       32.21       31.06      1.20 o 
   2  12   6       10.44       13.29      0.97 o 
   3  12   6      241.76      245.33      7.25 o 
   4  12   6       38.61       33.43      1.58 o 
   5  12   6        0.17       -0.67      0.67 o 
   6  12   6        0.04        0.18      0.91 o 
   7  12   6        6.66        8.58      1.32 o 
   8  12   6       59.06       61.89      4.28 o 
   9  12   6        0.33        2.04      1.55 o 
 -11  13   6        0.07        1.61      1.76 o 
 -10  13   6        0.02       -0.41      1.09 o 
  -9  13   6       17.10       16.61      1.57 o 
  -8  13   6        2.49        2.29      0.83 o 
  -7  13   6       42.45       47.78      1.85 o 
  -6  13   6        2.76        2.28      0.91 o 
  -5  13   6      148.11      134.96      3.83 o 
  -4  13   6        4.45        4.02      0.86 o 
  -3  13   6       75.52       87.89      2.22 o 
  -2  13   6        6.86        4.83      0.71 o 
  -1  13   6        0.14       -0.50      0.50 o 
   0  13   6        6.66        4.64      0.71 o 
   1  13   6      107.17      105.07      2.49 o 
   2  13   6        7.21        7.49      0.79 o 
   3  13   6       32.70       35.49      2.22 o 
   4  13   6        4.38        4.24      0.88 o 
   5  13   6        2.87        0.49      0.81 o 
   6  13   6        2.37        0.76      1.03 o 
   7  13   6      111.12      127.69      3.61 o 
   8  13   6        0.02       -1.51      1.51 o 
 -10  14   6       11.03       10.25      2.22 o 
  -9  14   6        2.25        2.64      1.95 o 
  -8  14   6        0.13       -0.29      0.78 o 
  -7  14   6        3.07        1.97      0.85 o 
  -6  14   6       47.05       49.41      1.90 o 
  -5  14   6        1.36        0.90      0.77 o 
  -4  14   6        7.25        6.54      0.93 o 
  -3  14   6       18.97       15.09      1.22 o 
  -2  14   6        0.01        0.12      0.69 o 
  -1  14   6        4.63        3.26      0.79 o 
   0  14   6      216.31      216.74      4.10 o 
   1  14   6       28.76       28.06      2.30 o 
   2  14   6       11.37       12.42      0.95 o 
   3  14   6       15.50       15.04      1.03 o 
   4  14   6       10.52       11.98      1.04 o 
   5  14   6       13.91       14.18      1.46 o 
   6  14   6       30.70       32.11      2.68 o 
   7  14   6       84.95       92.25      6.89 o 
  -9  15   6        2.32        4.56      1.31 o 
  -8  15   6        0.79        0.15      1.09 o 
  -7  15   6        6.05        5.40      1.18 o 
  -6  15   6        2.08        0.52      1.29 o 
  -5  15   6       11.28       12.35      1.40 o 
  -4  15   6        1.78        5.90      1.14 o 
  -3  15   6       10.78       12.63      1.36 o 
  -2  15   6        6.89        7.75      1.09 o 
  -1  15   6        0.01       -0.68      0.68 o 
   0  15   6        3.11        3.93      0.84 o 
   1  15   6        2.38        0.65      0.77 o 
   2  15   6        1.33        1.30      0.76 o 
   3  15   6       20.76       24.69      1.49 o 
   4  15   6        7.51        7.47      1.29 o 
   5  15   6        2.91        2.14      1.14 o 
   6  15   6       22.08       27.43      2.67 o 
   7  15   6       11.11       10.25      1.78 o 
  -8  16   6       18.58       17.21      1.79 o 
  -7  16   6       18.92       18.73      1.85 o 
  -6  16   6       48.11       50.58      2.34 o 
  -5  16   6       28.53       34.49      2.08 o 
  -4  16   6       76.06       76.25      3.43 o 
  -3  16   6       48.64       49.63      2.33 o 
  -2  16   6        0.00       -0.87      0.87 o 
  -1  16   6       18.64       17.69      1.44 o 
   0  16   6       30.51       33.97      1.70 o 
   1  16   6        0.00       -0.74      0.74 o 
   2  16   6        0.88        1.54      0.91 o 
   3  16   6        1.14        1.47      0.93 o 
   4  16   6       40.20       46.99      2.49 o 
   5  16   6        2.68        0.28      1.27 o 
   6  16   6        0.04       -0.43      1.33 o 
  -7  17   6       38.60       40.53      2.46 o 
  -6  17   6        9.06        9.42      1.53 o 
  -5  17   6       87.26       91.25      3.51 o 
  -4  17   6       20.51       21.88      2.25 o 
  -3  17   6        0.09       -0.47      0.97 o 
  -2  17   6        0.63       -0.68      0.93 o 
  -1  17   6        0.45       -0.50      0.94 o 
   0  17   6       16.23       13.43      1.51 o 
   1  17   6       20.99       21.36      1.76 o 
   2  17   6        5.29        7.12      2.13 o 
   3  17   6       35.34       35.57      2.24 o 
   4  17   6        0.05        1.35      1.31 o 
   5  17   6        2.88        2.38      1.41 o 
  -6  18   6        3.78        4.89      1.40 o 
  -5  18   6       65.27       73.85      3.17 o 
  -4  18   6       17.55       19.32      1.97 o 
  -3  18   6        0.76        2.38      1.60 o 
  -2  18   6       12.42       14.91      1.61 o 
  -1  18   6        0.06        0.20      0.99 o 
   0  18   6        4.54        3.92      1.45 o 
   1  18   6        0.20        0.43      1.25 o 
   2  18   6        0.48        3.25      1.65 o 
   3  18   6        1.68        0.13      1.34 o 
  -4  19   6        0.04        2.01      1.31 o 
  -3  19   6       40.11       44.79      4.15 o 
  -2  19   6        1.16       -1.11      1.11 o 
  -1  19   6        0.34        0.39      1.25 o 
   0  19   6        0.06       -1.21      1.24 o 
   1  19   6        7.00        8.02      1.61 o 
   2  19   6        0.84        1.89      1.41 o 
 -13   1   7       10.81       11.77      3.82 o 
 -12   1   7       30.50       28.45      2.60 o 
 -11   1   7        0.51       -0.04      0.95 o 
 -10   1   7        8.78        8.14      0.74 o 
  -9   1   7       39.84       29.61      1.22 o 
  -8   1   7      127.81      127.58      1.85 o 
  -7   1   7      295.34      328.85      4.70 o 
  -6   1   7        1.24        1.49      0.67 o 
  -5   1   7       76.36       90.09      1.52 o 
  -4   1   7      384.51      429.04      7.38 o 
  -3   1   7      503.01      555.88      7.36 o 
  -2   1   7     4247.88     4539.37     71.25 o 
  -1   1   7      202.90      201.25      4.97 o 
   0   1   7      511.67      507.39      8.85 o 
   1   1   7      111.81      123.12      3.45 o 
   2   1   7       56.87       55.20      1.37 o 
   3   1   7        6.79        6.08      0.61 o 
   4   1   7        4.84        6.56      0.76 o 
   5   1   7      834.36      794.06     12.04 o 
   6   1   7       19.44       18.12      1.20 o 
   7   1   7        0.68        0.32      0.69 o 
   8   1   7      251.45      265.13      5.39 o 
   9   1   7        8.29        7.11      1.22 o 
  10   1   7       54.19       51.57      3.36 o 
  11   1   7       57.69       66.93      3.36 o 
 -13   2   7        0.09       -0.31      1.03 o 
 -12   2   7        2.31        3.01      1.28 o 
 -11   2   7       23.85       20.54      1.07 o 
 -10   2   7        0.41        0.22      0.54 o 
  -9   2   7      772.80      790.45      9.92 o 
  -8   2   7       38.05       36.72      0.91 o 
  -7   2   7      147.86      140.59      2.18 o 
  -6   2   7      590.26      621.57      6.94 o 
  -5   2   7      398.84      452.12      5.61 o 
  -4   2   7        0.01        1.41      0.35 o 
  -3   2   7      168.32      205.19      2.80 o 
  -2   2   7        7.31        8.39      0.49 o 
  -1   2   7     1126.51     1235.70     17.23 o 
   0   2   7      179.81      170.74      3.62 o 
   1   2   7      189.03      195.18      4.06 o 
   2   2   7        0.04        0.12      0.31 o 
   3   2   7       95.29       99.55      2.82 o 
   4   2   7       58.58       53.49      1.55 o 
   5   2   7      302.87      289.71      5.12 o 
   6   2   7       68.51       71.30      2.14 o 
   7   2   7       68.06       73.61      2.32 o 
   8   2   7        6.69        6.35      1.10 o 
   9   2   7       58.34       63.50      2.49 o 
  10   2   7        1.31        0.86      1.04 o 
  11   2   7       12.08       17.44      2.09 o 
 -13   3   7        0.10        3.31      1.85 o 
 -12   3   7       15.68       16.52      1.67 o 
 -11   3   7        0.30        0.12      1.02 o 
 -10   3   7       11.00       11.28      0.81 o 
  -9   3   7       90.49       83.63      1.70 o 
  -8   3   7       62.30       59.69      1.82 o 
  -7   3   7       99.60      106.10      1.85 o 
  -6   3   7        2.31        2.34      0.44 o 
  -5   3   7      274.63      291.53      3.81 o 
  -4   3   7       78.98       93.72      1.77 o 
  -3   3   7      283.19      331.25      6.07 o 
  -1   3   7       37.17       46.40      1.70 o 
   0   3   7      690.37      686.47      8.12 o 
   1   3   7        3.00        9.70      0.45 o 
   2   3   7       12.82       18.05      1.11 o 
   3   3   7      449.42      460.17      7.12 o 
   4   3   7        7.01        4.49      0.62 o 
   5   3   7      160.36      157.89      3.69 o 
   6   3   7      141.87      130.37      3.07 o 
   7   3   7       77.23       69.75      2.31 o 
   8   3   7       70.43       72.17      2.27 o 
   9   3   7       16.07       16.17      1.57 o 
  10   3   7        3.72        3.11      1.17 o 
  11   3   7      132.47      147.09      4.34 o 
 -13   4   7       11.08        9.21      1.47 o 
 -12   4   7      178.77      178.45      4.33 o 
 -11   4   7        1.20        0.94      0.70 o 
 -10   4   7       10.59        7.46      0.85 o 
  -9   4   7        5.73        4.52      0.72 o 
  -8   4   7        0.07        0.77      0.41 o 
  -7   4   7      346.68      354.33      4.45 o 
  -6   4   7      408.03      403.90      5.20 o 
  -5   4   7       55.53       75.52      1.53 o 
  -4   4   7      819.93      876.52     11.51 o 
  -3   4   7       40.76       42.63      2.53 o 
  -2   4   7      479.79      504.44      9.24 o 
  -1   4   7        0.02       -0.29      0.29 o 
   0   4   7      168.68      165.62      2.46 o 
   1   4   7      900.98      939.45     12.15 o 
   2   4   7      153.55      153.73      3.32 o 
   3   4   7        8.21        7.92      0.67 o 
   4   4   7      516.31      465.17      7.46 o 
   5   4   7       26.63       22.73      1.46 o 
   6   4   7        2.54        2.32      0.72 o 
   7   4   7        2.15        2.27      0.84 o 
   8   4   7        3.41        4.64      1.08 o 
   9   4   7      153.12      161.32      4.18 o 
  10   4   7       27.37       26.60      2.03 o 
  11   4   7        4.80        3.64      1.77 o 
 -13   5   7      138.96      146.50      4.31 o 
 -12   5   7       37.46       37.08      2.04 o 
 -11   5   7       93.50      101.28      2.43 o 
 -10   5   7        0.69       -0.41      0.64 o 
  -9   5   7       27.04       29.25      1.29 o 
  -8   5   7       23.80       26.45      1.26 o 
  -7   5   7      624.74      640.08      7.92 o 
  -6   5   7       85.67       87.48      1.74 o 
  -5   5   7      215.98      225.13      3.19 o 
  -4   5   7        1.32        5.65      0.47 o 
  -3   5   7        2.57        2.38      0.96 o 
  -2   5   7       87.89       83.36      4.57 o 
  -1   5   7      156.98      185.93      4.93 o 
   0   5   7        1.68        1.23      0.39 o 
   1   5   7        0.11        1.05      0.86 o 
   2   5   7      137.82      129.66      3.89 o 
   3   5   7      290.21      275.44      4.74 o 
   4   5   7       16.45       15.42      1.02 o 
   5   5   7        5.09        5.59      0.79 o 
   6   5   7       11.11       12.28      1.52 o 
   7   5   7       10.86       13.04      1.26 o 
   8   5   7        0.18        0.33      0.86 o 
   9   5   7       30.08       32.42      2.09 o 
  10   5   7       38.93       37.57      2.37 o 
 -13   6   7        5.84        7.14      1.35 o 
 -12   6   7        4.08        3.72      1.21 o 
 -11   6   7        5.85        7.04      1.14 o 
 -10   6   7      329.21      333.51      5.44 o 
  -9   6   7      174.42      172.09      3.24 o 
  -8   6   7       11.70       11.72      0.74 o 
  -7   6   7        4.70        6.80      0.70 o 
  -6   6   7      564.65      566.30      7.12 o 
  -5   6   7      283.64      300.07      4.08 o 
  -4   6   7      433.75      423.25      5.86 o 
  -3   6   7      127.07      119.57      2.14 o 
  -2   6   7       56.26       49.89      3.09 o 
  -1   6   7      135.64      161.20      4.56 o 
   0   6   7        3.10        3.02      1.19 o 
   1   6   7       47.20       41.30      3.06 o 
   2   6   7       44.76       53.78      2.36 o 
   3   6   7       44.92       48.94      1.58 o 
   4   6   7      474.67      401.63      6.76 o 
   5   6   7       49.63       39.15      1.67 o 
   6   6   7       26.83       25.21      1.52 o 
   7   6   7        1.38        0.24      0.78 o 
   8   6   7       25.95       25.11      1.76 o 
   9   6   7      140.66      159.37      4.77 o 
  10   6   7        8.59        7.07      1.46 o 
 -13   7   7       26.47       26.03      2.89 o 
 -12   7   7        0.16       -0.01      1.34 o 
 -11   7   7       22.39       24.89      1.73 o 
 -10   7   7        1.42        1.96      0.93 o 
  -9   7   7      192.53      200.51      5.90 o 
  -8   7   7       61.37       63.07      4.01 o 
  -7   7   7      296.68      284.64      4.53 o 
  -6   7   7        0.86        0.36      0.52 o 
  -5   7   7        4.35        5.50      0.63 o 
  -4   7   7       36.42       35.71      1.14 o 
  -3   7   7       16.75       11.57      0.82 o 
  -2   7   7        3.52        6.82      0.78 o 
  -1   7   7      691.34      717.68     15.77 o 
   0   7   7       19.16       17.18      1.40 o 
   1   7   7       89.79       92.90      2.00 o 
   2   7   7       98.99       92.08      2.04 o 
   3   7   7       63.38       56.00      1.77 o 
   4   7   7       65.99       54.35      2.09 o 
   5   7   7       64.58       63.21      2.23 o 
   6   7   7       10.89       10.04      1.14 o 
   7   7   7        0.05       -0.05      0.81 o 
   8   7   7       13.93       14.23      1.77 o 
   9   7   7       14.37       17.44      2.71 o 
  10   7   7       37.96       36.39      2.39 o 
 -13   8   7       23.28       21.65      2.67 o 
 -12   8   7        0.45        0.95      1.21 o 
 -11   8   7       34.96       39.66      3.23 o 
 -10   8   7       26.85       30.70      2.33 o 
  -9   8   7       35.55       42.84      3.78 o 
  -8   8   7       21.23       16.77      1.36 o 
  -7   8   7        6.30        6.63      0.78 o 
  -6   8   7      106.55      116.59      2.44 o 
  -5   8   7       16.34       14.04      0.89 o 
  -4   8   7       30.18       27.88      1.19 o 
  -3   8   7       15.26       14.27      0.95 o 
  -2   8   7       75.32       78.89      1.77 o 
  -1   8   7      114.02      110.38      3.54 o 
   0   8   7      374.07      348.28      5.31 o 
   1   8   7      280.97      249.79      4.13 o 
   2   8   7        1.39        1.07      0.57 o 
   3   8   7        0.75        1.17      0.65 o 
   4   8   7       19.32       15.26      1.18 o 
   5   8   7      115.68      108.55      2.90 o 
   6   8   7        3.61        3.69      0.89 o 
   7   8   7        0.02        0.49      0.85 o 
   8   8   7        0.72        1.34      1.16 o 
   9   8   7        1.53        1.49      2.49 o 
  10   8   7       28.86       34.10      2.37 o 
 -12   9   7        2.97        0.07      1.10 o 
 -11   9   7       91.32       91.95      2.98 o 
 -10   9   7       14.32       11.44      1.29 o 
  -9   9   7        0.71        0.03      0.83 o 
  -8   9   7       13.96       12.73      1.62 o 
  -7   9   7      198.37      193.30      3.84 o 
  -6   9   7        2.79        3.25      0.80 o 
  -5   9   7       88.02       81.07      2.15 o 
  -4   9   7       12.52       13.91      0.88 o 
  -3   9   7       19.74       24.73      1.25 o 
  -2   9   7      107.82      110.53      2.28 o 
  -1   9   7      120.76      125.38      2.95 o 
   0   9   7      549.55      530.72      7.70 o 
   1   9   7      465.22      443.19      6.66 o 
   2   9   7      279.29      268.67      4.55 o 
   3   9   7      630.66      604.53      8.81 o 
   4   9   7      175.77      152.85      3.55 o 
   5   9   7      132.11      116.17      3.11 o 
   6   9   7        2.93        2.04      0.86 o 
   7   9   7       85.02       94.18      3.02 o 
   8   9   7        8.98        8.11      1.50 o 
   9   9   7        6.89        6.08      1.59 o 
 -12  10   7       54.30       59.90      2.71 o 
 -11  10   7        3.95        2.96      1.21 o 
 -10  10   7       11.57       13.92      1.44 o 
  -9  10   7        0.09       -0.50      0.82 o 
  -8  10   7        0.76        0.26      0.82 o 
  -7  10   7       19.37       17.87      1.54 o 
  -6  10   7      122.53      125.10      3.28 o 
  -5  10   7        2.41        3.96      0.69 o 
  -4  10   7      525.86      527.34      7.41 o 
  -3  10   7       65.60       50.64      1.51 o 
  -2  10   7        4.19        4.06      0.72 o 
  -1  10   7       12.16       15.60      0.97 o 
   0  10   7      181.00      172.12      3.33 o 
   1  10   7       24.61       26.58      1.35 o 
   2  10   7       32.06       30.90      1.48 o 
   3  10   7       23.24       22.87      1.36 o 
   4  10   7       28.92       29.12      1.69 o 
   5  10   7        0.00       -0.66      0.72 o 
   6  10   7        1.62        0.26      0.85 o 
   7  10   7       93.66      108.24      3.80 o 
   8  10   7        8.23       10.37      1.72 o 
   9  10   7        5.87        5.81      1.64 o 
 -12  11   7        8.06        5.73      1.97 o 
 -11  11   7        9.26       10.66      1.55 o 
 -10  11   7        0.53        0.85      0.96 o 
  -9  11   7       19.33       17.67      2.04 o 
  -8  11   7       37.96       37.22      2.03 o 
  -7  11   7       48.68       46.19      2.04 o 
  -6  11   7       10.60        8.65      0.99 o 
  -5  11   7        3.41        2.01      0.70 o 
  -4  11   7       11.39        8.15      0.84 o 
  -3  11   7       40.63       40.23      1.47 o 
  -2  11   7       23.11       23.33      1.39 o 
  -1  11   7       44.65       45.19      1.83 o 
   0  11   7      304.35      296.91      4.85 o 
   1  11   7      146.30      141.03      3.06 o 
   2  11   7       10.23        8.61      0.97 o 
   3  11   7      487.72      447.98      7.12 o 
   4  11   7        0.00        0.05      0.83 o 
   5  11   7       42.70       43.82      2.59 o 
   6  11   7       38.42       40.15      2.65 o 
   7  11   7       13.92       16.57      1.93 o 
   8  11   7        5.87        5.79      1.58 o 
   9  11   7       16.52       17.43      4.46 o 
 -11  12   7       55.93       63.39      2.34 o 
 -10  12   7       52.09       48.81      2.54 o 
  -9  12   7       45.67       44.12      2.17 o 
  -8  12   7       52.68       46.97      2.19 o 
  -7  12   7       21.33       17.66      2.41 o 
  -6  12   7        0.05       -0.11      0.79 o 
  -5  12   7        7.25        6.30      0.92 o 
  -4  12   7       45.80       50.19      2.12 o 
  -3  12   7        0.04        0.09      0.58 o 
  -2  12   7       21.40       18.87      1.11 o 
  -1  12   7       13.07       12.71      1.03 o 
   0  12   7      112.04      108.43      2.55 o 
   1  12   7       23.89       21.94      1.24 o 
   2  12   7        1.14        0.59      0.62 o 
   3  12   7      280.90      291.14      5.27 o 
   4  12   7       11.95       11.78      1.33 o 
   5  12   7        0.00       -0.19      0.85 o 
   6  12   7      105.16      114.41      4.01 o 
   7  12   7        6.80        6.88      1.62 o 
   8  12   7       56.26       62.14      3.52 o 
 -10  13   7       12.33       12.76      1.35 o 
  -9  13   7       15.35       16.41      1.44 o 
  -8  13   7       28.44       23.66      1.89 o 
  -7  13   7        0.03       -0.06      1.09 o 
  -6  13   7        3.83        1.93      0.93 o 
  -5  13   7       29.97       25.65      1.54 o 
  -4  13   7        2.04        1.27      0.75 o 
  -3  13   7       62.12       64.01      1.93 o 
  -2  13   7        2.78        1.83      0.62 o 
  -1  13   7       19.06       15.97      0.93 o 
   0  13   7        0.59        1.17      0.69 o 
   1  13   7       50.29       47.05      1.81 o 
   2  13   7        0.03       -0.01      0.63 o 
   3  13   7        2.51        3.01      0.76 o 
   4  13   7        1.61        0.55      0.77 o 
   5  13   7        2.63        0.64      0.94 o 
   6  13   7        9.33        7.65      1.28 o 
   7  13   7        8.87       11.37      1.48 o 
 -10  14   7       48.58       59.09      2.81 o 
  -9  14   7        0.23       -0.85      0.85 o 
  -8  14   7        0.07       -0.36      0.81 o 
  -7  14   7        6.33        5.25      0.99 o 
  -6  14   7        4.35        5.36      0.96 o 
  -5  14   7       46.17       44.92      1.86 o 
  -4  14   7       83.76       97.10      2.45 o 
  -3  14   7       56.60       59.13      2.67 o 
  -2  14   7       11.50        8.62      0.83 o 
  -1  14   7      173.59      175.27      3.34 o 
   0  14   7       60.07       64.45      1.86 o 
   1  14   7        6.79        5.94      0.94 o 
   2  14   7        0.04       -0.53      0.64 o 
   3  14   7        0.90        2.31      0.77 o 
   4  14   7       91.11      105.21      4.02 o 
   5  14   7        3.24        3.43      1.10 o 
   6  14   7       23.13       24.04      1.85 o 
   7  14   7        2.18        1.94      1.54 o 
  -9  15   7        1.48        1.48      1.20 o 
  -8  15   7        1.32       -0.42      1.15 o 
  -7  15   7       11.16       11.39      1.23 o 
  -6  15   7       16.14       17.76      1.40 o 
  -5  15   7        1.16        0.52      0.84 o 
  -4  15   7      200.17      199.03      4.09 o 
  -3  15   7        0.15       -0.37      0.86 o 
  -2  15   7       18.16       16.11      1.23 o 
  -1  15   7       65.42       75.23      2.23 o 
   0  15   7        0.03        0.33      0.69 o 
   1  15   7        0.01       -0.67      0.68 o 
   2  15   7        0.82       -0.40      0.69 o 
   3  15   7        1.26        1.20      0.95 o 
   4  15   7        0.00        0.17      0.97 o 
   5  15   7        1.53       -0.44      1.18 o 
   6  15   7       57.64       61.80      8.94 o 
  -8  16   7        1.77        0.49      1.20 o 
  -7  16   7       13.24       11.59      2.94 o 
  -6  16   7       15.79       13.10      1.74 o 
  -5  16   7       23.68       25.42      1.91 o 
  -4  16   7        0.36        1.10      1.05 o 
  -3  16   7        9.40        9.02      1.36 o 
  -2  16   7        0.23       -0.80      0.80 o 
  -1  16   7       44.34       47.96      1.95 o 
   0  16   7        0.46        0.14      0.79 o 
   1  16   7        0.63        0.84      0.90 o 
   2  16   7        1.83        0.40      0.91 o 
   3  16   7       19.19       18.86      2.56 o 
   4  16   7        1.41       -1.03      1.05 o 
   5  16   7        4.54        5.46      1.37 o 
  -7  17   7        0.54        1.72      2.88 o 
  -6  17   7        4.11        2.78      1.44 o 
  -5  17   7       75.84       85.12      3.46 o 
  -4  17   7       26.50       26.41      3.45 o 
  -3  17   7       24.43       25.57      2.43 o 
  -2  17   7       16.58       19.03      1.71 o 
  -1  17   7        0.06       -0.21      0.97 o 
   0  17   7       66.17       70.60      5.21 o 
   1  17   7        0.00        0.05      1.61 o 
   2  17   7        9.03       11.75      1.56 o 
   3  17   7       12.09       15.29      1.89 o 
   4  17   7        5.06        4.76      2.13 o 
  -6  18   7        5.12        4.19      1.79 o 
  -5  18   7        5.66        5.47      1.48 o 
  -4  18   7        3.57        4.83      1.44 o 
  -3  18   7       10.87       11.27      1.69 o 
  -2  18   7       25.89       28.16      2.36 o 
  -1  18   7       10.36       11.52      1.73 o 
   0  18   7        1.19        0.61      1.57 o 
   1  18   7       28.59       29.00      2.38 o 
   2  18   7       36.13       39.48      2.70 o 
   3  18   7        0.00        2.29      1.43 o 
  -3  19   7        0.01       -0.56      1.20 o 
  -2  19   7        0.33       -0.53      1.20 o 
  -1  19   7        2.02        0.39      1.26 o 
   0  19   7        0.15       -1.29      1.29 o 
 -14   0   8       98.91      105.41      5.12 o 
 -13   0   8       13.40       11.16      2.24 o 
 -12   0   8       38.90       41.72      3.52 o 
 -11   0   8        2.52        0.92      1.44 o 
 -10   0   8        6.34        2.93      1.44 o 
  -9   0   8       35.89       37.99      7.26 o 
  -8   0   8       48.24       44.68      1.78 o 
  -7   0   8       14.08       10.55      0.94 o 
  -6   0   8       73.48       79.48      1.89 o 
  -5   0   8       19.64       23.01      1.15 o 
  -3   0   8      940.09     1144.68     34.58 o 
  -1   0   8      588.71      655.63     19.43 o 
   0   0   8      155.29      206.66      5.14 o 
   1   0   8        6.25       15.67      1.74 o 
   2   0   8      738.90      766.05     10.85 o 
   3   0   8      324.82      319.33      7.33 o 
   4   0   8     1431.17     1380.01     38.30 o 
   5   0   8      194.68      190.07      6.94 o 
   6   0   8       49.94       57.80      2.70 o 
   7   0   8      126.75      125.65     11.33 o 
   8   0   8      123.07      119.64      4.61 o 
   9   0   8       84.89       75.93      3.82 o 
  10   0   8       19.51       16.35      2.31 o 
 -14   1   8        1.59        0.25      1.45 o 
 -13   1   8       70.84       72.35      3.04 o 
 -12   1   8        5.83        4.85      1.27 o 
 -11   1   8       78.51       76.70      2.97 o 
 -10   1   8       26.86       29.33      2.73 o 
  -9   1   8       41.75       41.93      1.35 o 
  -8   1   8       68.17       66.17      1.56 o 
  -7   1   8       30.15       33.53      1.11 o 
  -6   1   8      377.59      382.97      4.98 o 
  -5   1   8       51.23       69.99      2.06 o 
  -4   1   8      126.14      129.45      3.37 o 
  -3   1   8       81.39       76.87      1.28 o 
  -2   1   8     2597.14     2494.60     59.71 o 
  -1   1   8       32.87       66.69      1.92 o 
   0   1   8      137.77      143.79      3.95 o 
   1   1   8      220.18      253.22      4.96 o 
   2   1   8        0.01        0.05      0.22 o 
   3   1   8      239.79      224.22      4.34 o 
   4   1   8      407.91      383.05      7.09 o 
   5   1   8      198.01      201.96      5.17 o 
   6   1   8       60.72       53.45      2.10 o 
   7   1   8        3.80        3.67      0.91 o 
   8   1   8      147.57      158.56      3.88 o 
   9   1   8       28.86       26.03      1.85 o 
  10   1   8        0.02        0.20      1.30 o 
 -14   2   8       40.13       45.96      2.51 o 
 -13   2   8        1.20        1.05      1.17 o 
 -12   2   8       43.79       39.01      2.31 o 
 -11   2   8       14.00       12.64      1.52 o 
 -10   2   8       41.13       40.44      1.91 o 
  -9   2   8       62.90       62.56      1.63 o 
  -8   2   8       69.04       68.29      1.61 o 
  -7   2   8      733.92      778.02      8.65 o 
  -6   2   8       13.64       12.99      0.66 o 
  -5   2   8      102.37      100.08      2.44 o 
  -4   2   8      666.06      651.46      9.45 o 
  -3   2   8       10.64       18.48      0.61 o 
  -2   2   8     2418.69     2584.57     41.33 o 
  -1   2   8      213.59      232.33      3.81 o 
   0   2   8       75.92       84.32      2.32 o 
   1   2   8     1779.52     1827.45     29.07 o 
   2   2   8       69.77       67.48      1.47 o 
   3   2   8        7.94        6.04      0.57 o 
   4   2   8        8.43        8.44      1.13 o 
   5   2   8      178.58      175.75      3.56 o 
   6   2   8        3.38        2.62      1.10 o 
   7   2   8        0.17       -0.66      0.66 o 
   8   2   8       12.81       15.03      1.40 o 
   9   2   8       15.01       16.29      1.55 o 
  10   2   8        1.14        1.63      1.14 o 
 -14   3   8       46.79       46.84      2.52 o 
 -13   3   8        2.67        3.06      1.24 o 
 -12   3   8        3.48        4.82      1.33 o 
 -11   3   8        3.16        2.65      0.94 o 
 -10   3   8       63.51       66.31      2.35 o 
  -9   3   8       11.11       10.62      0.85 o 
  -8   3   8        5.24        3.61      0.58 o 
  -7   3   8       39.72       40.71      1.14 o 
  -6   3   8       30.50       29.55      0.99 o 
  -5   3   8      709.48      770.28     10.07 o 
  -4   3   8       50.12       41.41      1.39 o 
  -3   3   8      387.31      424.71     13.47 o 
  -2   3   8      114.12      120.90      2.64 o 
  -1   3   8       67.45       68.99      1.20 o 
   0   3   8        5.62        5.93      0.41 o 
   1   3   8      280.68      287.81      3.95 o 
   2   3   8      606.14      621.39      9.18 o 
   3   3   8       26.42       26.58      1.17 o 
   4   3   8      272.28      245.08      4.38 o 
   5   3   8       61.25       54.78      3.42 o 
   6   3   8       12.14       16.44      1.21 o 
   7   3   8        1.57        3.08      0.87 o 
   8   3   8       38.03       39.75      2.02 o 
   9   3   8        1.44        0.51      0.98 o 
  10   3   8       35.24       42.57      2.46 o 
 -13   4   8       16.52       15.37      3.27 o 
 -12   4   8        1.41        0.45      1.08 o 
 -11   4   8        8.99        9.39      1.22 o 
 -10   4   8      105.07      108.76      3.07 o 
  -9   4   8        0.95        0.93      0.65 o 
  -8   4   8        5.54        5.80      0.66 o 
  -7   4   8      174.32      171.42      2.58 o 
  -6   4   8        8.85        9.51      0.82 o 
  -5   4   8       97.15       94.60      2.81 o 
  -4   4   8       16.40       15.57      1.29 o 
  -3   4   8       52.51       61.89      3.51 o 
  -2   4   8        1.65        2.10      0.42 o 
  -1   4   8      184.89      189.66      2.69 o 
   0   4   8      644.98      615.21      7.48 o 
   1   4   8       46.87       49.48      1.67 o 
   2   4   8      872.58      895.35     13.04 o 
   3   4   8       15.64       12.45      1.14 o 
   4   4   8        1.02        0.25      0.53 o 
   5   4   8       54.40       43.07      1.97 o 
   6   4   8       40.29       41.20      1.77 o 
   7   4   8        1.61        2.89      0.88 o 
   8   4   8       33.93       33.74      2.00 o 
   9   4   8        3.43        4.45      1.15 o 
  10   4   8        1.35       -0.73      1.08 o 
 -13   5   8       35.89       39.59      3.41 o 
 -12   5   8       28.76       31.55      2.40 o 
 -11   5   8       24.67       24.92      2.27 o 
 -10   5   8       14.20       15.04      1.39 o 
  -9   5   8      187.05      189.15      4.25 o 
  -8   5   8      720.31      754.65     11.32 o 
  -7   5   8        5.15        3.82      0.62 o 
  -6   5   8       93.99       82.72      1.70 o 
  -5   5   8        0.09        0.72      0.43 o 
  -4   5   8        6.84        8.33      0.66 o 
  -3   5   8       35.71       36.03      1.75 o 
  -2   5   8       61.87       64.76      2.49 o 
  -1   5   8       66.61       62.12      1.46 o 
   0   5   8        0.16        0.04      0.36 o 
   1   5   8       71.57       80.79      2.23 o 
   2   5   8       51.45       48.99      1.90 o 
   3   5   8       25.54       23.84      1.14 o 
   4   5   8        3.82        6.31      0.76 o 
   5   5   8      184.02      163.50      3.52 o 
   6   5   8       42.65       39.98      2.51 o 
   7   5   8       72.92       71.98      2.75 o 
   8   5   8       49.18       50.64      2.24 o 
   9   5   8        6.81        5.62      1.30 o 
  10   5   8       49.20       44.97      2.58 o 
 -13   6   8       40.02       41.10      5.69 o 
 -12   6   8       25.16       26.17      1.85 o 
 -11   6   8       24.22       22.42      1.67 o 
 -10   6   8        0.00        0.72      0.87 o 
  -9   6   8      374.02      383.08      7.25 o 
  -8   6   8       11.51       11.30      0.83 o 
  -7   6   8     1245.99     1305.79     15.18 o 
  -6   6   8      182.95      184.13      3.31 o 
  -5   6   8        8.80        5.46      0.56 o 
  -4   6   8      234.48      241.09      3.94 o 
  -3   6   8       94.56       75.50      1.94 o 
  -2   6   8      388.30      433.03      9.93 o 
  -1   6   8      123.13      105.68      3.57 o 
   0   6   8        0.15        1.74      0.49 o 
   1   6   8      285.43      271.08      4.21 o 
   2   6   8        8.78        8.96      1.17 o 
   3   6   8        0.51        0.11      0.49 o 
   4   6   8        0.35        1.21      0.60 o 
   5   6   8        1.59        4.49      0.80 o 
   6   6   8        7.89        7.58      1.53 o 
   7   6   8       80.80       81.03      2.65 o 
   8   6   8        6.33        5.64      1.30 o 
   9   6   8       67.74       68.48      3.13 o 
  10   6   8       39.74       44.15      2.61 o 
 -13   7   8        6.75        5.38      1.41 o 
 -12   7   8       63.10       60.26      2.53 o 
 -11   7   8        2.23        1.02      0.94 o 
 -10   7   8        5.64        6.00      1.36 o 
  -9   7   8      104.67      103.25      3.01 o 
  -8   7   8        3.22        2.73      0.72 o 
  -7   7   8      315.79      328.59      5.10 o 
  -6   7   8        6.42        5.84      0.71 o 
  -5   7   8       52.37       51.83      1.45 o 
  -4   7   8        0.76       -0.09      0.49 o 
  -3   7   8       53.40       53.85      1.72 o 
  -2   7   8       69.28       66.71      1.87 o 
  -1   7   8       80.03       72.17      1.71 o 
   0   7   8       89.09       89.67      2.25 o 
   1   7   8       74.72       71.28      2.38 o 
   2   7   8       36.47       29.60      1.47 o 
   3   7   8       48.97       45.29      1.63 o 
   4   7   8       79.25       67.61      2.10 o 
   5   7   8        3.62        3.10      0.89 o 
   6   7   8       14.54       12.14      1.20 o 
   7   7   8       56.10       49.01      2.18 o 
   8   7   8       31.60       27.64      2.17 o 
   9   7   8       73.01       74.29      3.30 o 
 -13   8   8       13.54       10.70      1.61 o 
 -12   8   8        7.07        7.10      1.42 o 
 -11   8   8       30.79       27.42      1.88 o 
 -10   8   8       27.90       24.65      2.16 o 
  -9   8   8       52.79       48.45      2.15 o 
  -8   8   8       30.02       28.46      1.54 o 
  -7   8   8       16.30       16.42      1.16 o 
  -6   8   8        3.30        2.07      0.63 o 
  -5   8   8       10.76       16.12      0.96 o 
  -4   8   8      162.58      148.50      3.11 o 
  -3   8   8      315.33      307.99      5.71 o 
  -2   8   8       24.32       25.20      1.34 o 
  -1   8   8      200.75      189.39      3.82 o 
   0   8   8       21.20       19.17      1.60 o 
   1   8   8      116.17      115.79      2.45 o 
   2   8   8       40.12       42.65      1.95 o 
   3   8   8       87.00       81.50      2.31 o 
   4   8   8        5.73        3.64      1.03 o 
   5   8   8      163.89      148.00      3.56 o 
   6   8   8       30.65       32.63      1.85 o 
   7   8   8        0.27        1.03      0.92 o 
   8   8   8        0.29       -0.21      1.09 o 
   9   8   8      113.94      126.99      5.34 o 
 -12   9   8        2.68        3.05      1.29 o 
 -11   9   8       71.46       79.82      3.79 o 
 -10   9   8       50.61       52.39      3.04 o 
  -9   9   8       42.82       43.35      2.20 o 
  -8   9   8        8.46        7.85      1.12 o 
  -7   9   8       48.33       50.62      1.70 o 
  -6   9   8       63.77       61.93      2.12 o 
  -5   9   8       53.73       52.67      1.60 o 
  -4   9   8      175.19      156.13      3.33 o 
  -3   9   8       13.62       10.79      0.82 o 
  -2   9   8      264.87      263.27      4.99 o 
  -1   9   8       34.43       36.10      1.57 o 
   0   9   8        3.98        3.26      0.68 o 
   1   9   8        1.46        0.42      0.54 o 
   2   9   8      316.08      286.85      4.82 o 
   3   9   8      355.93      335.05      7.26 o 
   4   9   8        1.94        1.83      0.98 o 
   5   9   8        0.04        0.13      0.73 o 
   6   9   8       10.25       10.29      1.26 o 
   7   9   8        0.12        0.32      1.05 o 
   8   9   8       24.32       26.79      2.25 o 
   9   9   8        5.94        4.32      1.53 o 
 -12  10   8        0.62        0.54      1.18 o 
 -11  10   8        9.80        8.40      1.76 o 
 -10  10   8        0.00        0.18      0.93 o 
  -9  10   8        2.37        1.39      1.21 o 
  -8  10   8        0.00       -0.77      0.81 o 
  -7  10   8       17.16       18.90      1.31 o 
  -6  10   8        1.80        0.75      0.63 o 
  -5  10   8        0.03        1.15      0.72 o 
  -4  10   8      234.41      228.44      3.85 o 
  -3  10   8       10.84       10.11      0.87 o 
  -2  10   8       11.95       10.45      1.07 o 
  -1  10   8       21.86       22.45      1.43 o 
   0  10   8      183.13      173.72      3.39 o 
   1  10   8       89.82       87.06      2.39 o 
   2  10   8       46.69       44.26      1.76 o 
   3  10   8      128.98      128.96      3.25 o 
   4  10   8       19.01       19.82      1.44 o 
   5  10   8        0.18       -0.39      0.75 o 
   6  10   8      328.89      350.68      6.85 o 
   7  10   8      136.35      146.06      4.88 o 
   8  10   8       17.87       20.43      2.11 o 
 -11  11   8        5.54        3.33      1.31 o 
 -10  11   8        4.61        5.71      1.19 o 
  -9  11   8        0.05       -0.72      0.89 o 
  -8  11   8        3.74        2.87      0.99 o 
  -7  11   8       24.85       23.85      1.66 o 
  -6  11   8        1.91        1.16      0.67 o 
  -5  11   8      127.78      116.37      2.67 o 
  -4  11   8        0.52        1.37      0.64 o 
  -3  11   8       81.13       71.34      1.99 o 
  -2  11   8       15.36       12.84      1.59 o 
  -1  11   8       77.00       74.63      3.43 o 
   0  11   8      101.35       99.41      3.29 o 
   1  11   8       46.27       46.46      1.90 o 
   2  11   8        2.58        1.95      0.75 o 
   3  11   8        0.30        1.48      0.76 o 
   4  11   8        2.02        3.78      0.96 o 
   5  11   8       17.17       19.06      1.61 o 
   6  11   8      149.29      160.44      5.68 o 
   7  11   8       25.99       26.95      2.26 o 
   8  11   8       27.60       29.47      2.48 o 
 -11  12   8        3.74        4.27      1.38 o 
 -10  12   8        9.82        8.50      1.52 o 
  -9  12   8        1.74       -0.06      0.97 o 
  -8  12   8       52.44       59.36      2.49 o 
  -7  12   8        8.83        9.06      1.27 o 
  -6  12   8       13.00       15.28      1.29 o 
  -5  12   8       74.60       78.55      2.23 o 
  -4  12   8       68.13       70.96      2.42 o 
  -3  12   8       59.60       59.44      1.67 o 
  -2  12   8        9.03       11.19      1.01 o 
  -1  12   8        3.33        1.87      0.70 o 
   0  12   8       43.81       41.98      2.12 o 
   1  12   8       44.17       50.78      1.98 o 
   2  12   8        9.00        9.26      1.07 o 
   3  12   8        0.09        0.88      0.78 o 
   4  12   8        8.00        7.20      1.19 o 
   5  12   8       17.84       19.92      1.94 o 
   6  12   8       47.87       54.46      2.99 o 
   7  12   8       51.62       56.07      3.19 o 
   8  12   8        0.49       -0.07      1.46 o 
 -10  13   8        0.02       -0.21      1.31 o 
  -9  13   8       18.02       15.65      1.79 o 
  -8  13   8        4.86        5.99      1.20 o 
  -7  13   8       33.81       32.28      2.00 o 
  -6  13   8        8.49        9.11      1.26 o 
  -5  13   8       36.76       36.57      1.84 o 
  -4  13   8       97.53      103.02      3.99 o 
  -3  13   8       88.91       83.51      2.07 o 
  -2  13   8        7.22        5.70      1.04 o 
  -1  13   8       10.04       10.12      1.04 o 
   0  13   8        3.29        4.78      1.34 o 
   1  13   8        0.83       -0.15      0.82 o 
   2  13   8       49.81       49.56      2.51 o 
   3  13   8       42.77       51.91      2.12 o 
   4  13   8       11.12       11.16      1.42 o 
   5  13   8        8.19        8.11      1.55 o 
   6  13   8       19.16       25.81      2.34 o 
   7  13   8        3.91        3.27      1.46 o 
 -10  14   8        9.84       11.63      1.40 o 
  -9  14   8        7.06        5.53      1.21 o 
  -8  14   8        5.87        6.05      1.46 o 
  -7  14   8        0.84       -0.43      0.94 o 
  -6  14   8       11.90        9.74      1.35 o 
  -5  14   8       16.99       13.78      1.67 o 
  -4  14   8      308.67      295.13      8.10 o 
  -3  14   8       53.07       51.04      1.70 o 
  -2  14   8        8.86        7.85      0.82 o 
  -1  14   8        5.63        3.66      0.90 o 
   0  14   8        1.45        2.55      0.82 o 
   1  14   8       32.63       32.89      2.22 o 
   2  14   8       14.76       16.12      1.21 o 
   3  14   8       38.12       39.25      2.31 o 
   4  14   8        4.71        6.80      2.06 o 
   5  14   8        3.55        3.28      1.44 o 
   6  14   8       90.70       98.58      3.94 o 
  -9  15   8        5.33        6.41      1.36 o 
  -8  15   8       11.67       11.39      1.39 o 
  -7  15   8        0.09       -0.42      0.95 o 
  -6  15   8        9.16        8.79      1.15 o 
  -5  15   8       13.67       14.05      1.53 o 
  -4  15   8        0.86        3.29      0.93 o 
  -3  15   8        0.01       -0.66      0.66 o 
  -2  15   8        0.03       -0.28      0.68 o 
  -1  15   8        0.60        1.37      0.75 o 
   0  15   8       37.33       36.04      1.87 o 
   1  15   8        0.06        0.01      0.79 o 
   2  15   8       28.18       31.31      1.97 o 
   3  15   8        0.28        0.46      0.92 o 
   4  15   8        0.06       -0.92      0.92 o 
   5  15   8        0.47       -1.05      1.05 o 
   6  15   8        1.64       -1.42      1.50 o 
  -8  16   8       12.93       11.49      1.71 o 
  -7  16   8        0.03       -0.57      1.18 o 
  -6  16   8       84.60       94.62      3.71 o 
  -5  16   8        0.26       -0.59      0.98 o 
  -4  16   8        6.01        6.31      1.31 o 
  -3  16   8        5.01        4.40      1.06 o 
  -2  16   8        0.42       -0.33      0.80 o 
  -1  16   8        0.72        1.85      0.87 o 
   0  16   8        8.42       12.18      1.60 o 
   1  16   8       18.95       21.98      2.23 o 
   2  16   8        0.00        0.11      0.98 o 
   3  16   8        0.57       -0.09      1.16 o 
   4  16   8        0.00       -0.85      1.36 o 
   5  16   8        0.28        0.37      1.45 o 
  -7  17   8        7.45        8.09      1.65 o 
  -6  17   8        1.77        1.56      1.38 o 
  -5  17   8        6.01        6.94      1.59 o 
  -4  17   8       61.81       74.50      5.58 o 
  -3  17   8       29.28       28.32      2.33 o 
  -2  17   8       12.54       12.69      1.76 o 
  -1  17   8       24.83       26.86      1.99 o 
   0  17   8        0.01        0.72      1.08 o 
   1  17   8        0.75        1.49      1.12 o 
   2  17   8       19.30       24.37      1.95 o 
   3  17   8       32.33       36.34      8.61 o 
  -5  18   8       12.75        8.95      2.34 o 
  -4  18   8       19.02       14.31      2.00 o 
  -3  18   8        2.47        1.11      1.94 o 
  -2  18   8        0.22        2.01      1.81 o 
  -1  18   8        0.51        1.76      1.32 o 
   0  18   8        2.72        2.73      1.35 o 
   1  18   8       17.68       18.99      2.16 o 
   2  18   8       22.59       23.95      2.30 o 
 -14   1   9       84.56       79.03      3.26 o 
 -13   1   9        7.43        5.24      2.18 o 
 -12   1   9        1.10        1.95      1.16 o 
 -11   1   9       73.60       70.75      2.91 o 
 -10   1   9       10.28       12.28      1.42 o 
  -9   1   9      104.85      111.48      2.97 o 
  -8   1   9       34.46       38.74      1.24 o 
  -7   1   9       96.78       94.84      1.83 o 
  -6   1   9      268.46      240.76      4.46 o 
  -5   1   9        0.12        0.44      0.61 o 
  -4   1   9        0.02        0.50      0.78 o 
  -3   1   9       36.66       35.36      1.05 o 
  -2   1   9       53.34       42.63      1.51 o 
  -1   1   9      117.52      109.73      2.74 o 
   0   1   9        4.25        1.28      0.76 o 
   1   1   9       76.09       90.35      4.34 o 
   2   1   9       14.83       15.08      0.76 o 
   3   1   9      112.66      106.14      2.50 o 
   4   1   9      490.73      487.48      9.66 o 
   5   1   9        0.23        0.49      0.66 o 
   6   1   9       58.86       63.14      2.42 o 
   7   1   9        4.72        4.17      0.92 o 
   8   1   9        0.03       -0.84      0.84 o 
   9   1   9       62.27       64.00      2.58 o 
  10   1   9        5.71        4.94      1.30 o 
 -14   2   9       77.22       78.16      3.25 o 
 -13   2   9      261.10      262.94      6.75 o 
 -12   2   9       17.95       17.37      1.78 o 
 -11   2   9        1.93        0.39      1.05 o 
 -10   2   9        4.70        1.29      1.02 o 
  -9   2   9       54.07       60.33      1.62 o 
  -8   2   9       41.14       41.16      1.40 o 
  -7   2   9      208.53      229.01      3.15 o 
  -6   2   9       40.94       37.06      1.44 o 
  -5   2   9       31.72       30.05      1.26 o 
  -4   2   9       10.24        9.26      1.53 o 
  -3   2   9       25.60       33.96      1.37 o 
  -2   2   9      129.66      144.59      2.35 o 
  -1   2   9      252.60      260.92      4.27 o 
   0   2   9      154.65      161.22      3.69 o 
   1   2   9        0.55        0.40      0.28 o 
   2   2   9      170.43      164.24      2.87 o 
   3   2   9       12.24       17.65      1.15 o 
   4   2   9        0.00        0.02      0.53 o 
   5   2   9       26.29       24.64      1.32 o 
   6   2   9        5.40        5.88      0.88 o 
   7   2   9      105.02       99.95      3.64 o 
   8   2   9      156.04      158.65      7.02 o 
   9   2   9        0.00       -0.08      0.97 o 
  10   2   9       23.90       21.53      1.87 o 
 -14   3   9       17.48       16.83      1.92 o 
 -13   3   9       97.39      100.85      5.04 o 
 -12   3   9        0.51       -0.56      1.06 o 
 -11   3   9        2.15        2.06      1.10 o 
 -10   3   9        1.53        1.80      0.89 o 
  -9   3   9        0.96       -0.45      0.59 o 
  -8   3   9      129.24      134.87      2.30 o 
  -7   3   9        0.40        0.40      0.44 o 
  -6   3   9      478.99      495.20      8.08 o 
  -5   3   9      512.26      533.30      8.48 o 
  -4   3   9        0.17        0.68      0.93 o 
  -3   3   9      621.59      619.24     10.83 o 
  -2   3   9      258.92      315.46      4.50 o 
  -1   3   9       17.00       25.88      0.70 o 
   0   3   9        1.33        1.83      0.42 o 
   1   3   9       56.57       51.38      1.74 o 
   2   3   9        3.02        3.00      0.45 o 
   3   3   9        9.21       10.84      0.76 o 
   4   3   9      382.77      369.68      8.77 o 
   5   3   9        7.76        6.60      0.84 o 
   6   3   9        9.18       12.10      1.59 o 
   7   3   9        3.38        4.58      1.57 o 
   8   3   9       79.64       91.33      3.29 o 
   9   3   9       15.34       15.48      1.60 o 
  10   3   9       24.46       26.92      2.09 o 
 -13   4   9       71.24       69.71      5.88 o 
 -12   4   9        4.22        3.64      1.24 o 
 -11   4   9        3.36        2.03      0.99 o 
 -10   4   9       31.81       35.64      1.94 o 
  -9   4   9      541.52      567.07      6.89 o 
  -8   4   9       66.47       72.69      1.64 o 
  -7   4   9       12.63       14.50      0.80 o 
  -6   4   9        6.99        5.37      0.65 o 
  -5   4   9       25.39       25.65      1.31 o 
  -4   4   9      328.77      374.36     13.27 o 
  -3   4   9      376.02      405.04      9.09 o 
  -2   4   9       45.91       44.62      1.20 o 
  -1   4   9      103.14      102.41      1.93 o 
   0   4   9      367.37      346.84      4.51 o 
   1   4   9      381.41      348.30      4.99 o 
   2   4   9      153.60      152.06      2.85 o 
   3   4   9        0.08        0.08      0.50 o 
   4   4   9      161.17      153.67      3.21 o 
   5   4   9       62.93       58.49      1.92 o 
   6   4   9       88.27       92.54      2.64 o 
   7   4   9       42.87       41.21      2.00 o 
   8   4   9        6.07        5.67      1.72 o 
   9   4   9       67.53       72.44      2.87 o 
  10   4   9        8.95        9.97      1.53 o 
 -13   5   9        0.93       -1.13      1.13 o 
 -12   5   9       81.57       88.10      3.40 o 
 -11   5   9       67.88       66.16      2.51 o 
 -10   5   9       10.96       13.74      1.35 o 
  -9   5   9      106.06      103.96      2.15 o 
  -8   5   9       49.46       54.03      1.56 o 
  -7   5   9       88.41       82.13      1.80 o 
  -6   5   9       21.09       20.53      1.07 o 
  -5   5   9        4.17        5.32      0.77 o 
  -4   5   9       33.24       34.86      1.42 o 
  -3   5   9      705.98      777.66     16.40 o 
  -2   5   9        3.42        3.51      0.51 o 
  -1   5   9      260.19      267.26      3.71 o 
   0   5   9       36.17       33.78      1.05 o 
   1   5   9       61.03       61.86      1.47 o 
   2   5   9      186.74      176.93      3.30 o 
   3   5   9      199.23      173.92      3.41 o 
   4   5   9        2.85        1.98      0.63 o 
   5   5   9        7.48        7.40      0.92 o 
   6   5   9       18.12       14.58      1.52 o 
   7   5   9       42.30       46.33      3.45 o 
   8   5   9       12.16       12.76      1.57 o 
   9   5   9       17.29       19.93      1.76 o 
 -13   6   9       12.38       11.41      1.80 o 
 -12   6   9        1.05        0.06      0.98 o 
 -11   6   9        4.86        4.29      1.12 o 
 -10   6   9        0.39        0.30      0.88 o 
  -9   6   9       74.26       81.31      2.16 o 
  -8   6   9       48.51       48.31      1.44 o 
  -7   6   9       87.03       84.51      1.90 o 
  -6   6   9       69.76       72.35      1.88 o 
  -5   6   9        7.56        8.11      0.93 o 
  -4   6   9       38.01       41.65      1.38 o 
  -3   6   9       25.55       32.95      1.51 o 
  -2   6   9       88.60       95.28      3.49 o 
  -1   6   9        0.01       -0.13      0.39 o 
   0   6   9      575.26      560.28      7.78 o 
   1   6   9       28.60       26.23      1.40 o 
   2   6   9       90.75       78.47      2.50 o 
   3   6   9       60.15       54.81      2.06 o 
   4   6   9       18.09       20.04      1.24 o 
   5   6   9       18.07       17.72      1.28 o 
   6   6   9        9.99        8.77      1.27 o 
   7   6   9       15.45       11.92      1.57 o 
   8   6   9        4.31        3.81      1.24 o 
   9   6   9        3.91        3.18      1.27 o 
 -13   7   9        0.03       -0.19      1.20 o 
 -12   7   9        2.29        2.66      1.12 o 
 -11   7   9      131.36      142.36      3.88 o 
 -10   7   9       38.24       37.66      2.03 o 
  -9   7   9      154.90      156.54      3.50 o 
  -8   7   9        0.19        0.28      0.77 o 
  -7   7   9        8.61        6.81      0.76 o 
  -6   7   9       95.11       89.97      1.91 o 
  -5   7   9      132.08      149.09      2.86 o 
  -4   7   9        9.36        8.21      0.85 o 
  -3   7   9      288.86      274.17      4.94 o 
  -2   7   9       80.51       80.47      2.15 o 
  -1   7   9      342.80      334.23      5.09 o 
   0   7   9       50.45       50.79      1.45 o 
   1   7   9       28.04       22.51      1.09 o 
   2   7   9      216.98      207.17      3.79 o 
   3   7   9        9.07       10.35      0.94 o 
   4   7   9        0.21        1.60      0.69 o 
   5   7   9       54.09       58.19      3.08 o 
   6   7   9       16.15       12.40      1.27 o 
   7   7   9       34.67       33.33      2.21 o 
   8   7   9      103.20      113.64      6.90 o 
   9   7   9       21.55       21.92      3.31 o 
 -12   8   9        8.09       10.69      1.63 o 
 -11   8   9       20.89       20.17      1.71 o 
 -10   8   9       32.69       29.35      1.89 o 
  -9   8   9       24.63       26.05      1.99 o 
  -8   8   9        0.83        0.69      0.72 o 
  -7   8   9       45.57       44.77      1.89 o 
  -6   8   9      168.35      172.90      3.20 o 
  -5   8   9       11.01       11.03      0.99 o 
  -4   8   9      176.27      165.95      4.10 o 
  -3   8   9       12.26       10.49      0.97 o 
  -2   8   9        0.11       -0.22      0.54 o 
  -1   8   9      450.53      444.37      7.44 o 
   0   8   9      274.12      269.18      4.42 o 
   1   8   9      166.90      160.97      3.40 o 
   2   8   9       70.33       70.48      1.90 o 
   3   8   9        4.66        3.70      0.76 o 
   4   8   9        2.92        4.36      0.85 o 
   5   8   9        1.22        1.76      0.80 o 
   6   8   9       41.90       41.98      2.07 o 
   7   8   9        0.00        0.11      1.04 o 
   8   8   9        3.84        2.77      1.25 o 
   9   8   9       58.67       63.16      5.01 o 
 -12   9   9        0.04        0.17      1.14 o 
 -11   9   9       65.55       67.94      2.71 o 
 -10   9   9       28.08       30.45      1.95 o 
  -9   9   9        7.54        7.35      1.19 o 
  -8   9   9        0.38       -0.01      0.73 o 
  -7   9   9       18.45       17.73      1.41 o 
  -6   9   9        8.49        8.31      0.87 o 
  -5   9   9       55.51       57.16      1.97 o 
  -4   9   9       17.73       14.47      1.19 o 
  -3   9   9       14.54       11.62      1.05 o 
  -2   9   9       13.57       14.75      1.15 o 
  -1   9   9       39.98       37.12      1.71 o 
   0   9   9        3.71        1.77      0.63 o 
   1   9   9       89.07       77.05      2.11 o 
   2   9   9       64.28       63.12      2.03 o 
   3   9   9        5.18        5.23      0.90 o 
   4   9   9        5.93        2.72      1.07 o 
   5   9   9       22.03       23.01      1.60 o 
   6   9   9        3.94        5.80      1.12 o 
   7   9   9        4.02        2.80      1.22 o 
   8   9   9       19.53       20.04      2.79 o 
 -12  10   9        2.62        3.06      1.37 o 
 -11  10   9        0.05       -0.96      1.07 o 
 -10  10   9       19.86       19.32      1.68 o 
  -9  10   9        0.08       -0.51      0.84 o 
  -8  10   9      104.25      101.84      3.10 o 
  -7  10   9       34.07       30.87      2.04 o 
  -6  10   9       18.70       15.58      1.11 o 
  -5  10   9        7.83        5.62      1.02 o 
  -4  10   9       52.26       59.83      2.88 o 
  -3  10   9       32.91       29.75      1.66 o 
  -2  10   9      131.35      128.72      3.20 o 
  -1  10   9       29.49       30.20      1.96 o 
   0  10   9       63.10       58.98      1.99 o 
   1  10   9        0.03        0.95      0.64 o 
   2  10   9       66.66       63.14      2.02 o 
   3  10   9       10.60       13.02      1.23 o 
   4  10   9        3.84        2.67      0.91 o 
   5  10   9        0.51        0.60      0.85 o 
   6  10   9        0.93        0.99      1.11 o 
   7  10   9       31.06       35.85      2.49 o 
   8  10   9        2.91        3.31      1.40 o 
 -11  11   9        4.41        3.88      1.38 o 
 -10  11   9       46.89       46.58      2.59 o 
  -9  11   9       10.46        7.68      1.27 o 
  -8  11   9       84.39       91.67      4.46 o 
  -7  11   9       19.07       17.96      2.13 o 
  -6  11   9        1.38        1.62      0.73 o 
  -5  11   9       33.18       31.59      1.50 o 
  -4  11   9       18.13       13.09      1.05 o 
  -3  11   9      115.75       99.32      2.41 o 
  -2  11   9       48.84       42.03      2.23 o 
  -1  11   9      176.00      175.71      4.05 o 
   0  11   9       79.20       81.34      4.55 o 
   1  11   9        0.95        0.80      0.68 o 
   2  11   9       14.73       17.45      1.31 o 
   3  11   9       65.54       59.54      2.41 o 
   4  11   9        4.57        3.81      1.10 o 
   5  11   9        7.01        6.74      1.34 o 
   6  11   9       60.73       63.46      2.98 o 
   7  11   9        4.33        3.86      1.44 o 
   8  11   9        0.20       -1.70      2.43 o 
 -11  12   9        0.75        1.14      1.28 o 
 -10  12   9        7.52        4.74      1.43 o 
  -9  12   9       29.06       28.05      1.98 o 
  -8  12   9       13.04       10.61      1.39 o 
  -7  12   9        8.49       10.36      1.34 o 
  -6  12   9       26.77       27.46      1.65 o 
  -5  12   9       12.86       12.69      1.11 o 
  -4  12   9      135.96      136.00      4.68 o 
  -3  12   9       11.49       13.72      1.11 o 
  -2  12   9        1.28        1.06      0.82 o 
  -1  12   9      110.55      111.62      5.55 o 
   0  12   9       11.17       12.11      1.70 o 
   1  12   9       76.24       79.14      2.38 o 
   2  12   9       35.87       35.96      1.83 o 
   3  12   9       20.93       23.56      1.73 o 
   4  12   9        0.04       -0.26      0.89 o 
   5  12   9        0.03       -1.04      1.04 o 
   6  12   9      231.35      247.09      6.42 o 
   7  12   9       21.24       26.12      2.37 o 
 -10  13   9        0.25       -1.15      1.15 o 
  -9  13   9        5.94        4.60      1.39 o 
  -8  13   9        7.78        7.86      2.17 o 
  -7  13   9       61.11       69.42      2.99 o 
  -6  13   9        8.81       11.00      1.23 o 
  -5  13   9      137.09      128.35      3.88 o 
  -4  13   9       71.36       72.98      2.17 o 
  -3  13   9        6.11        7.38      0.96 o 
  -2  13   9       28.05       29.27      1.56 o 
  -1  13   9       21.49       26.15      1.81 o 
   0  13   9        0.00       -0.26      0.81 o 
   1  13   9        3.20        2.51      0.99 o 
   2  13   9       20.35       20.12      1.64 o 
   3  13   9        5.92        6.22      1.18 o 
   4  13   9        4.04        3.91      1.31 o 
   5  13   9       35.07       40.09      2.71 o 
   6  13   9       39.93       49.10      3.07 o 
  -9  14   9       14.67       14.56      2.22 o 
  -8  14   9       26.77       25.25      2.19 o 
  -7  14   9       23.30       20.84      2.00 o 
  -6  14   9        0.37        0.92      1.01 o 
  -5  14   9       64.69       72.45      2.47 o 
  -4  14   9       87.93       98.27      5.01 o 
  -3  14   9        3.79        3.86      0.92 o 
  -2  14   9       10.08        9.82      1.13 o 
  -1  14   9        7.82        8.53      1.08 o 
   0  14   9        0.60       -0.02      0.90 o 
   1  14   9        3.71        4.55      1.16 o 
   2  14   9        0.05       -0.58      0.84 o 
   3  14   9        9.06        8.61      2.19 o 
   4  14   9        6.19        8.24      1.59 o 
   5  14   9        0.01       -0.88      1.21 o 
   6  14   9       15.82       23.31      2.32 o 
  -9  15   9        0.02       -0.40      1.00 o 
  -8  15   9        1.31        0.80      1.04 o 
  -7  15   9        4.50        3.86      1.17 o 
  -6  15   9      208.58      200.96      5.04 o 
  -5  15   9       25.02       25.45      1.65 o 
  -4  15   9       34.49       36.27      1.73 o 
  -3  15   9       16.19       17.15      1.30 o 
  -2  15   9        2.76        3.26      0.97 o 
  -1  15   9       33.87       33.75      3.24 o 
   0  15   9       79.29       82.73      3.50 o 
   1  15   9        0.43        0.44      0.93 o 
   2  15   9       61.24       63.22      3.84 o 
   3  15   9       29.92       36.26      2.64 o 
   4  15   9        1.00        0.60      1.29 o 
   5  15   9        2.17        0.98      1.36 o 
  -8  16   9        0.10        0.88      1.06 o 
  -7  16   9        4.69        2.16      1.13 o 
  -6  16   9        3.46        5.06      1.36 o 
  -5  16   9       52.03       61.11      5.04 o 
  -4  16   9        5.92        9.44      1.71 o 
  -3  16   9        0.06       -0.78      0.78 o 
  -2  16   9        4.88        5.67      1.12 o 
  -1  16   9       54.27       54.59      4.52 o 
   0  16   9        1.26        2.99      1.11 o 
   1  16   9        2.96        1.21      1.20 o 
   2  16   9        1.10        0.90      1.19 o 
   3  16   9        1.50        2.70      1.33 o 
   4  16   9        2.09        1.40      1.23 o 
  -6  17   9       14.80       18.38      2.04 o 
  -5  17   9        1.72        2.78      1.40 o 
  -4  17   9       37.73       47.46      2.96 o 
  -3  17   9        0.13       -0.18      1.25 o 
  -2  17   9        1.22        1.25      1.72 o 
  -1  17   9        0.01       -1.02      1.02 o 
   0  17   9        1.58        1.90      1.47 o 
   1  17   9        0.79        0.76      1.48 o 
   2  17   9       12.65       12.38      1.99 o 
   3  17   9        1.20        0.84      3.20 o 
  -4  18   9        0.10       -0.06      1.31 o 
  -3  18   9        0.39        1.21      1.38 o 
  -2  18   9        3.61        3.29      1.86 o 
  -1  18   9        2.30        2.27      1.39 o 
   0  18   9       30.19       29.94      4.62 o 
   1  18   9        0.22        1.43      1.24 o 
 -14   0  10       11.18       12.16      2.56 o 
 -13   0  10        0.04       -1.39      1.64 o 
 -12   0  10       82.74       82.58      4.63 o 
 -11   0  10       35.38       33.99      3.19 o 
 -10   0  10      643.90      657.55     11.92 o 
  -9   0  10        0.39        0.23      0.96 o 
  -8   0  10      113.80      110.33      3.56 o 
  -7   0  10      437.63      485.71     11.61 o 
  -6   0  10       94.95       89.84      5.57 o 
  -5   0  10      116.56      109.18      2.72 o 
  -4   0  10      150.63      180.54      4.70 o 
  -3   0  10      102.52       98.12      2.90 o 
  -2   0  10      373.68      421.47      8.83 o 
  -1   0  10      366.99      352.98     11.85 o 
   0   0  10      164.95      156.41      6.30 o 
   1   0  10      588.33      568.05     17.35 o 
   2   0  10        7.33        2.92      0.55 o 
   3   0  10      225.60      216.28      6.94 o 
   4   0  10     1498.22     1455.40     40.40 o 
   5   0  10        2.74        2.07      1.01 o 
   6   0  10       76.99       76.62      7.39 o 
   7   0  10      388.37      413.87     10.42 o 
   8   0  10       31.08       32.22      2.75 o 
   9   0  10       12.82       12.39      2.10 o 
 -14   1  10        4.27        5.99      2.25 o 
 -13   1  10       10.77       11.78      2.25 o 
 -12   1  10        2.48        1.95      1.58 o 
 -11   1  10       14.54       16.38      1.70 o 
 -10   1  10        6.19        6.61      0.97 o 
  -9   1  10        2.83        2.57      0.72 o 
  -8   1  10        0.50       -0.01      0.59 o 
  -7   1  10       18.56       17.72      1.26 o 
  -6   1  10       94.79       79.56      1.92 o 
  -5   1  10        2.71        4.44      1.07 o 
  -4   1  10        8.96        9.90      0.74 o 
  -3   1  10      509.98      589.32      8.11 o 
  -2   1  10       41.20       48.78      1.68 o 
  -1   1  10      617.02      612.81     10.81 o 
   0   1  10       34.84       24.67      1.77 o 
   1   1  10      127.57      122.71      3.10 o 
   2   1  10       85.66       89.82      1.83 o 
   3   1  10       40.62       42.22      2.15 o 
   4   1  10     1158.86     1143.02     19.13 o 
   5   1  10      311.81      311.20      6.19 o 
   6   1  10       49.23       48.08      1.81 o 
   7   1  10       63.04       59.74      2.20 o 
   8   1  10        2.43        2.12      0.98 o 
   9   1  10       92.08       96.81      3.13 o 
 -13   2  10        2.27        4.15      1.37 o 
 -12   2  10       36.63       37.61      2.47 o 
 -11   2  10        3.34        4.28      1.23 o 
 -10   2  10       13.50       13.48      1.13 o 
  -9   2  10       64.70       71.34      2.83 o 
  -8   2  10      112.18      116.38      2.09 o 
  -7   2  10        1.40        0.09      0.54 o 
  -6   2  10      166.20      145.65      2.86 o 
  -5   2  10       64.62       68.11      1.92 o 
  -4   2  10      140.42      142.48      2.84 o 
  -3   2  10      278.24      274.49      4.14 o 
  -2   2  10       20.37       15.06      0.68 o 
  -1   2  10       37.27       27.89      0.92 o 
   0   2  10        7.41        5.65      1.00 o 
   1   2  10      170.48      185.21      4.32 o 
   2   2  10       44.46       42.88      2.93 o 
   3   2  10      123.18      111.06      2.32 o 
   4   2  10        0.02        0.09      0.79 o 
   5   2  10        7.32        7.90      1.14 o 
   6   2  10        6.39        7.60      1.09 o 
   7   2  10        0.99        1.53      1.09 o 
   8   2  10      112.20      125.78      3.44 o 
   9   2  10       13.84       13.73      1.54 o 
 -13   3  10       23.29       26.30      2.51 o 
 -12   3  10        0.33        0.74      1.11 o 
 -11   3  10        0.05       -0.99      0.99 o 
 -10   3  10       22.58       24.47      1.69 o 
  -9   3  10       72.56       76.00      1.76 o 
  -8   3  10      122.40      120.13      2.16 o 
  -7   3  10        4.00        3.77      0.70 o 
  -6   3  10        3.39        3.10      0.71 o 
  -5   3  10      204.82      215.31      4.12 o 
  -4   3  10       45.95       57.57      1.71 o 
  -3   3  10      935.48      983.08     12.84 o 
  -2   3  10      564.03      524.93      6.58 o 
  -1   3  10      137.92      136.13      2.05 o 
   0   3  10      204.43      202.07      3.66 o 
   1   3  10       13.76       15.37      0.63 o 
   2   3  10       25.08       23.76      0.95 o 
   3   3  10        2.41        2.55      0.54 o 
   4   3  10       56.41       57.46      2.47 o 
   5   3  10        5.53        4.02      0.75 o 
   6   3  10       52.60       52.48      1.97 o 
   7   3  10      112.98      111.29      3.46 o 
   8   3  10        3.40        2.61      1.11 o 
   9   3  10        0.82       -0.41      0.99 o 
 -13   4  10        0.49        0.27      1.81 o 
 -12   4  10        1.02        0.57      1.13 o 
 -11   4  10       86.55       91.69      3.45 o 
 -10   4  10      224.10      223.36      4.43 o 
  -9   4  10        0.29        0.90      0.61 o 
  -8   4  10       26.61       29.75      1.19 o 
  -7   4  10      150.63      149.51      2.91 o 
  -6   4  10        6.20        4.84      0.80 o 
  -5   4  10       39.75       30.46      1.42 o 
  -4   4  10       42.63       32.80      1.38 o 
  -3   4  10        4.76        3.68      0.54 o 
  -2   4  10      102.75      107.71      2.09 o 
  -1   4  10       16.54       18.36      0.72 o 
   0   4  10      101.98      114.91      1.91 o 
   1   4  10       12.96       12.18      0.83 o 
   2   4  10        0.01       -0.12      0.41 o 
   3   4  10      220.66      207.33      3.93 o 
   4   4  10      158.18      155.79      3.27 o 
   5   4  10        0.68        0.51      0.63 o 
   6   4  10        4.67        3.45      1.06 o 
   7   4  10       45.76       44.83      2.09 o 
   8   4  10       58.78       65.76      2.76 o 
   9   4  10        0.75        0.09      1.02 o 
 -13   5  10        0.00       -0.51      1.21 o 
 -12   5  10        0.98        1.27      1.17 o 
 -11   5  10       24.95       25.94      2.10 o 
 -10   5  10      132.83      131.39      4.22 o 
  -9   5  10      132.16      133.13      2.48 o 
  -8   5  10      291.64      294.62      4.49 o 
  -7   5  10       60.94       62.48      1.81 o 
  -6   5  10       32.12       33.48      1.64 o 
  -5   5  10      227.43      232.59      4.49 o 
  -4   5  10        2.74        3.13      0.65 o 
  -3   5  10      501.01      530.95      7.50 o 
  -2   5  10        2.97        0.68      0.46 o 
  -1   5  10       46.29       41.84      1.11 o 
   0   5  10       37.67       33.39      1.10 o 
   1   5  10       21.41       19.65      0.91 o 
   2   5  10       15.42       12.62      1.14 o 
   3   5  10        0.33        0.31      0.53 o 
   4   5  10       40.95       43.65      1.65 o 
   5   5  10       62.88       59.70      2.03 o 
   6   5  10        3.20        3.57      0.87 o 
   7   5  10        1.67        2.48      1.33 o 
   8   5  10       56.14       53.87      2.65 o 
   9   5  10       33.24       31.91      2.13 o 
 -13   6  10        6.68        5.16      2.43 o 
 -12   6  10        7.62        8.67      1.54 o 
 -11   6  10       42.64       51.47      3.47 o 
 -10   6  10        7.23        9.98      1.36 o 
  -9   6  10      110.97      112.81      2.41 o 
  -8   6  10       24.80       24.98      1.14 o 
  -7   6  10       25.35       24.11      1.29 o 
  -6   6  10        0.56        0.31      0.71 o 
  -5   6  10      185.69      177.27      3.79 o 
  -4   6  10       64.96       69.26      2.09 o 
  -3   6  10       46.67       50.69      1.89 o 
  -2   6  10        0.15        0.77      0.50 o 
  -1   6  10       90.81       95.01      2.69 o 
   0   6  10        0.06        0.90      0.46 o 
   1   6  10      132.79      119.64      2.37 o 
   2   6  10        8.52        7.60      0.77 o 
   3   6  10       39.50       33.98      1.45 o 
   4   6  10       25.05       25.61      2.06 o 
   5   6  10       17.15       15.20      1.23 o 
   6   6  10       15.80       15.80      1.36 o 
   7   6  10       23.09       21.93      2.06 o 
   8   6  10       16.71       18.83      1.89 o 
   9   6  10        0.31       -0.13      1.04 o 
 -13   7  10       16.71       15.92      4.31 o 
 -12   7  10       54.66       56.67      3.34 o 
 -11   7  10        8.11        8.60      1.32 o 
 -10   7  10       27.46       24.71      1.77 o 
  -9   7  10       11.94       11.73      1.01 o 
  -8   7  10       43.42       47.91      1.60 o 
  -7   7  10       24.98       23.54      1.17 o 
  -6   7  10       40.42       40.28      1.93 o 
  -5   7  10       13.40       15.29      1.30 o 
  -4   7  10       68.00       76.36      2.59 o 
  -3   7  10       38.83       36.89      1.53 o 
  -2   7  10      117.87      123.10      2.83 o 
  -1   7  10      222.76      214.87      4.17 o 
   0   7  10      164.32      164.52      3.02 o 
   1   7  10      245.70      241.67      4.05 o 
   2   7  10       60.60       59.15      1.83 o 
   3   7  10       20.88       19.65      1.23 o 
   4   7  10      307.29      292.60      5.48 o 
   5   7  10        1.54        3.12      0.86 o 
   6   7  10        0.68        1.83      0.86 o 
   7   7  10       11.19       11.74      1.54 o 
   8   7  10        7.59        7.17      2.78 o 
 -12   8  10        1.81        0.41      1.25 o 
 -11   8  10        3.59        4.33      1.18 o 
 -10   8  10        0.14        0.89      0.97 o 
  -9   8  10        0.84        1.20      1.12 o 
  -8   8  10        5.82        6.17      0.89 o 
  -7   8  10      416.19      414.19     11.77 o 
  -6   8  10        0.00       -0.18      0.67 o 
  -5   8  10      225.63      228.21      5.45 o 
  -4   8  10       24.05       24.61      1.69 o 
  -3   8  10       25.21       25.37      1.42 o 
  -2   8  10       44.79       51.77      2.18 o 
  -1   8  10      279.28      282.39      5.26 o 
   0   8  10       12.54       15.75      1.00 o 
   1   8  10       13.62       13.71      0.96 o 
   2   8  10       50.95       55.37      1.73 o 
   3   8  10        8.06        9.03      1.00 o 
   4   8  10       19.52       18.40      1.34 o 
   5   8  10       19.74       20.44      1.49 o 
   6   8  10        0.03        1.19      0.98 o 
   7   8  10       67.44       67.96      2.94 o 
   8   8  10       50.19       54.12      2.84 o 
 -12   9  10       16.62       15.73      1.92 o 
 -11   9  10       24.06       24.17      1.93 o 
 -10   9  10        2.16        2.22      1.08 o 
  -9   9  10       49.29       44.25      3.64 o 
  -8   9  10       14.27       13.80      1.16 o 
  -7   9  10       27.10       26.14      1.41 o 
  -6   9  10      224.78      220.02      5.44 o 
  -5   9  10       12.91       11.43      1.41 o 
  -4   9  10        1.54        1.06      0.87 o 
  -3   9  10        0.00       -0.59      0.59 o 
  -2   9  10       51.74       56.25      2.74 o 
  -1   9  10      496.40      509.16      8.56 o 
   0   9  10      169.92      169.05      3.32 o 
   1   9  10       60.96       63.89      2.13 o 
   2   9  10      150.77      150.51      3.17 o 
   3   9  10       50.56       46.00      1.92 o 
   4   9  10       15.60       14.23      1.28 o 
   5   9  10        6.76        7.13      1.11 o 
   6   9  10        0.42        0.13      1.01 o 
   7   9  10        6.84        9.12      2.89 o 
   8   9  10        1.37        0.85      1.27 o 
 -12  10  10        8.95        8.06      1.64 o 
 -11  10  10        1.84        2.01      1.32 o 
 -10  10  10        1.02        1.07      1.07 o 
  -9  10  10        9.90        9.59      1.34 o 
  -8  10  10        0.30       -0.55      0.80 o 
  -7  10  10       42.04       45.65      2.11 o 
  -6  10  10        1.27       -0.04      0.79 o 
  -5  10  10       18.48       21.20      1.45 o 
  -4  10  10       88.02       69.67      2.78 o 
  -3  10  10        0.26        0.76      0.70 o 
  -2  10  10       36.12       40.96      1.89 o 
  -1  10  10       23.59       24.15      1.53 o 
   0  10  10        4.56        4.60      0.80 o 
   1  10  10      143.87      138.94      3.06 o 
   2  10  10       81.65       85.21      2.43 o 
   3  10  10        0.70        1.07      0.83 o 
   4  10  10        5.03        5.13      1.04 o 
   5  10  10        0.92        1.21      1.02 o 
   6  10  10       11.53       12.03      1.62 o 
   7  10  10       12.48       13.06      1.77 o 
 -11  11  10        1.59        0.39      1.24 o 
 -10  11  10        1.95        1.51      1.24 o 
  -9  11  10        7.62        7.77      1.32 o 
  -8  11  10        2.33        1.86      0.94 o 
  -7  11  10        7.79        8.22      1.08 o 
  -6  11  10       64.61       61.20      1.97 o 
  -5  11  10       97.93       97.54      2.81 o 
  -4  11  10       27.30       26.65      2.05 o 
  -3  11  10       20.11       18.64      1.45 o 
  -2  11  10       27.95       29.40      1.76 o 
  -1  11  10        5.23        3.36      0.92 o 
   0  11  10       12.13       12.51      1.28 o 
   1  11  10        2.47        3.83      0.86 o 
   2  11  10      567.02      552.46      8.51 o 
   3  11  10      132.86      129.13      3.44 o 
   4  11  10        0.01       -0.79      0.79 o 
   5  11  10       34.26       38.99      2.51 o 
   6  11  10        2.93        2.04      1.25 o 
   7  11  10       44.04       49.52      3.50 o 
 -11  12  10        4.39        5.06      1.52 o 
 -10  12  10        2.92        2.75      1.38 o 
  -9  12  10        9.60        7.45      1.53 o 
  -8  12  10        0.01        1.36      1.04 o 
  -7  12  10       32.89       28.65      1.75 o 
  -6  12  10        5.13        7.89      1.00 o 
  -5  12  10       38.31       42.29      3.54 o 
  -4  12  10       19.55       19.48      1.67 o 
  -3  12  10       11.13        9.69      1.40 o 
  -2  12  10       38.41       37.52      2.05 o 
  -1  12  10        4.74        5.88      1.07 o 
   0  12  10       10.71       10.38      1.26 o 
   1  12  10        6.85        4.15      0.93 o 
   2  12  10        2.03        4.57      0.99 o 
   3  12  10        7.32        7.24      1.22 o 
   4  12  10        1.84        0.26      1.09 o 
   5  12  10        0.26        1.12      1.33 o 
   6  12  10       50.40       57.43      3.11 o 
 -10  13  10        0.27       -0.65      1.20 o 
  -9  13  10       19.35       20.06      2.05 o 
  -8  13  10        0.19        1.36      1.11 o 
  -7  13  10        2.06        1.95      1.43 o 
  -6  13  10       24.21       23.95      1.62 o 
  -5  13  10        1.29        1.91      0.91 o 
  -4  13  10       24.22       27.30      1.76 o 
  -3  13  10       19.38       18.82      1.33 o 
  -2  13  10        4.78        5.59      1.14 o 
  -1  13  10       11.52       11.51      1.39 o 
   0  13  10        1.96       -0.45      0.84 o 
   1  13  10        4.75        4.25      1.10 o 
   2  13  10       47.39       44.56      2.13 o 
   3  13  10        0.31        1.21      1.11 o 
   4  13  10       25.91       26.59      2.23 o 
   5  13  10       69.40       89.91      4.70 o 
   6  13  10       52.83       60.01      3.19 o 
  -9  14  10        0.25       -0.69      1.21 o 
  -8  14  10        1.98        2.39      1.35 o 
  -7  14  10        1.49        1.01      1.79 o 
  -6  14  10        0.06        0.51      0.93 o 
  -5  14  10        7.29       10.61      1.18 o 
  -4  14  10        2.58        3.11      1.04 o 
  -3  14  10        1.17        2.29      0.97 o 
  -2  14  10       14.43       15.76      1.32 o 
  -1  14  10       28.72       28.27      2.29 o 
   0  14  10        8.74       11.06      1.96 o 
   1  14  10        0.09        0.62      0.99 o 
   2  14  10       63.58       68.90      2.81 o 
   3  14  10       26.40       28.64      2.35 o 
   4  14  10        1.27        0.09      1.40 o 
   5  14  10       42.42       45.17      2.99 o 
  -8  15  10        0.02       -0.40      1.22 o 
  -7  15  10        0.23        0.01      2.83 o 
  -6  15  10       13.07       15.42      2.19 o 
  -5  15  10       17.17       21.59      1.66 o 
  -4  15  10       22.83       23.43      1.69 o 
  -3  15  10        3.76        2.73      1.17 o 
  -2  15  10        0.00       -0.81      0.81 o 
  -1  15  10       73.97       79.45      2.55 o 
   0  15  10        0.70        0.10      1.21 o 
   1  15  10        0.40       -1.04      1.17 o 
   2  15  10        3.98        7.79      1.97 o 
   3  15  10        0.30        0.48      1.32 o 
   4  15  10        1.41        1.01      1.42 o 
  -7  16  10       10.87       10.23      1.48 o 
  -6  16  10        0.72        3.04      1.18 o 
  -5  16  10        0.98        2.72      1.90 o 
  -4  16  10       37.51       43.34      2.11 o 
  -3  16  10       16.56       16.27      1.58 o 
  -2  16  10       35.78       38.50      3.17 o 
  -1  16  10        0.08        1.19      1.22 o 
   0  16  10        6.27        4.63      1.51 o 
   1  16  10        1.20        2.25      1.68 o 
   2  16  10        2.13        4.45      1.82 o 
   3  16  10       17.92       19.26      2.77 o 
  -6  17  10       80.27       93.95      3.90 o 
  -5  17  10        4.89        9.38      1.74 o 
  -4  17  10        1.88        1.60      1.44 o 
  -3  17  10        5.83        6.60      1.43 o 
  -2  17  10        0.32       -0.21      1.35 o 
  -1  17  10       12.06       16.00      2.14 o 
   0  17  10        4.78        6.76      1.73 o 
   1  17  10        0.55        1.58      1.34 o 
  -3  18  10        0.44       -0.26      1.35 o 
  -2  18  10        4.76        3.26      1.50 o 
  -1  18  10       12.64       15.36      1.95 o 
 -13   1  11        7.92        6.90      1.52 o 
 -12   1  11        4.83        6.46      1.43 o 
 -11   1  11        0.60       -0.63      1.00 o 
 -10   1  11       48.10       52.65      1.86 o 
  -9   1  11       14.37       13.27      1.43 o 
  -8   1  11       16.52       17.45      1.39 o 
  -7   1  11        8.16        9.85      1.02 o 
  -6   1  11       45.60       46.25      1.72 o 
  -5   1  11      124.28      119.38      2.41 o 
  -4   1  11       21.81       19.83      0.95 o 
  -3   1  11       81.18       85.98      3.74 o 
  -2   1  11       65.09       74.26      2.91 o 
  -1   1  11      137.96      125.00      3.96 o 
   0   1  11       47.94       47.58      1.86 o 
   1   1  11       32.55       33.97      2.50 o 
   2   1  11       50.89       47.91      1.69 o 
   3   1  11       50.08       46.85      1.99 o 
   4   1  11       39.92       39.95      1.63 o 
   5   1  11       49.30       51.96      1.96 o 
   6   1  11        0.09       -0.56      0.70 o 
   7   1  11       50.06       54.16      2.13 o 
   8   1  11       27.85       24.48      2.44 o 
   9   1  11        5.12        4.74      1.19 o 
 -13   2  11        4.83        4.94      1.42 o 
 -12   2  11        0.77        0.51      1.17 o 
 -11   2  11        1.49        2.98      1.24 o 
 -10   2  11       83.71       85.33      3.07 o 
  -9   2  11       44.50       44.90      1.82 o 
  -8   2  11      118.92      122.54      3.39 o 
  -7   2  11       25.60       23.26      1.44 o 
  -6   2  11        3.51        2.42      0.61 o 
  -5   2  11      154.71      151.52      3.21 o 
  -4   2  11      824.78      881.52     11.92 o 
  -3   2  11     1091.48     1161.63     15.27 o 
  -2   2  11      112.56      118.06      2.21 o 
  -1   2  11       21.85       22.25      0.95 o 
   0   2  11      155.80      163.96      4.80 o 
   1   2  11      163.38      167.28      3.12 o 
   2   2  11       64.75       67.70      1.52 o 
   3   2  11      349.54      339.90      5.56 o 
   4   2  11      238.35      229.69      4.25 o 
   5   2  11        1.28        0.60      0.73 o 
   6   2  11       90.04       90.49      2.87 o 
   7   2  11       80.75       83.20      2.61 o 
   8   2  11        0.51        0.53      0.94 o 
   9   2  11        1.55        1.30      1.03 o 
 -13   3  11       18.36       16.92      1.95 o 
 -12   3  11        0.60        0.04      1.14 o 
 -11   3  11       12.59        9.41      1.53 o 
 -10   3  11       12.95       11.81      1.21 o 
  -9   3  11       84.55       87.91      2.09 o 
  -8   3  11        4.98        5.44      1.04 o 
  -7   3  11       91.06       85.16      2.19 o 
  -6   3  11      105.76      119.05      5.80 o 
  -5   3  11       42.78       49.57      1.73 o 
  -4   3  11      105.25      102.05      2.44 o 
  -3   3  11      245.52      243.48      4.35 o 
  -2   3  11       41.90       49.45      1.12 o 
  -1   3  11        0.13       -0.31      0.31 o 
   0   3  11        9.64        9.96      1.63 o 
   1   3  11        2.11        0.90      0.34 o 
   2   3  11      120.44      121.84      3.25 o 
   3   3  11       74.26       64.10      1.76 o 
   4   3  11       80.05       79.35      2.12 o 
   5   3  11        8.10        7.74      0.94 o 
   6   3  11        0.94        0.34      0.84 o 
   7   3  11       16.40       15.26      1.58 o 
   8   3  11        9.80        9.41      1.27 o 
   9   3  11        0.68        2.14      1.09 o 
 -13   4  11       83.70       84.24      3.52 o 
 -12   4  11        2.91        2.99      1.30 o 
 -11   4  11        0.56        1.93      1.21 o 
 -10   4  11       35.75       39.41      1.71 o 
  -9   4  11        7.65        9.28      0.93 o 
  -8   4  11      805.91      822.10     10.33 o 
  -7   4  11       22.43       24.54      1.52 o 
  -6   4  11       88.14       86.86      2.45 o 
  -5   4  11      246.95      227.22      5.40 o 
  -4   4  11       13.65       19.44      1.16 o 
  -3   4  11     1410.89     1443.56     20.97 o 
  -2   4  11      298.36      314.75      4.77 o 
  -1   4  11       42.43       45.67      1.15 o 
   0   4  11      150.27      155.29      2.42 o 
   1   4  11        7.76        5.14      0.54 o 
   2   4  11      147.43      150.09      3.12 o 
   3   4  11       82.15       83.86      2.11 o 
   4   4  11       10.47       10.49      1.50 o 
   5   4  11        2.52        2.99      0.78 o 
   6   4  11        1.65        0.84      0.79 o 
   7   4  11        4.16        2.87      1.08 o 
   8   4  11        5.44        5.68      1.19 o 
 -13   5  11        6.37        6.20      1.57 o 
 -12   5  11        1.65        1.32      1.31 o 
 -11   5  11       27.19       26.56      2.16 o 
 -10   5  11        3.00        2.21      0.88 o 
  -9   5  11       30.95       36.71      1.40 o 
  -8   5  11       20.32       20.42      1.20 o 
  -7   5  11      283.14      280.18      5.48 o 
  -6   5  11      237.93      248.93      4.92 o 
  -5   5  11       57.87       55.73      1.93 o 
  -4   5  11       21.22       24.12      1.50 o 
  -3   5  11       57.86       63.03      3.11 o 
  -2   5  11       67.45       68.79      2.17 o 
  -1   5  11      101.70       96.79      2.24 o 
   0   5  11      410.03      426.67      6.12 o 
   1   5  11       11.67       10.55      0.77 o 
   2   5  11        1.65        1.28      0.54 o 
   3   5  11       29.23       25.50      2.02 o 
   4   5  11        2.64        3.58      0.75 o 
   5   5  11        4.02        3.38      0.88 o 
   6   5  11        3.17        3.05      0.88 o 
   7   5  11        0.17       -0.45      0.93 o 
   8   5  11      149.51      159.76      4.65 o 
 -13   6  11        0.28        0.63      1.27 o 
 -12   6  11        2.08        0.29      1.46 o 
 -11   6  11       69.02       70.84      3.15 o 
 -10   6  11       53.74       53.48      2.13 o 
  -9   6  11        5.64        6.85      0.82 o 
  -8   6  11       39.09       38.21      1.86 o 
  -7   6  11       16.75       15.35      1.40 o 
  -6   6  11       11.95       11.75      1.15 o 
  -5   6  11        0.26        0.15      0.61 o 
  -4   6  11        9.46        6.96      0.86 o 
  -3   6  11       69.05       64.35      2.82 o 
  -2   6  11      381.72      392.72      5.95 o 
  -1   6  11       64.76       60.85      1.64 o 
   0   6  11      100.59       99.82      2.21 o 
   1   6  11      103.40      101.71      2.18 o 
   2   6  11       77.37       78.40      2.07 o 
   3   6  11       18.19       14.01      1.07 o 
   4   6  11       16.88       14.33      1.33 o 
   5   6  11       24.53       25.82      1.57 o 
   6   6  11       32.69       39.12      2.50 o 
   7   6  11        6.04        5.91      1.30 o 
   8   6  11        0.37       -0.16      1.14 o 
 -12   7  11       41.08       38.53      5.58 o 
 -11   7  11       45.77       42.25      2.75 o 
 -10   7  11       45.05       42.99      2.24 o 
  -9   7  11       19.86       18.84      1.15 o 
  -8   7  11       72.94       73.64      1.94 o 
  -7   7  11        2.04        1.54      0.87 o 
  -6   7  11       89.11       93.30      2.76 o 
  -5   7  11        2.22        2.86      0.80 o 
  -4   7  11        0.00        0.05      0.62 o 
  -3   7  11        0.55        0.54      0.67 o 
  -2   7  11      106.50      107.02      2.77 o 
  -1   7  11       65.32       66.27      2.03 o 
   0   7  11       13.27       10.96      0.86 o 
   1   7  11      215.87      216.19      4.05 o 
   2   7  11        4.43        4.59      0.75 o 
   3   7  11       83.31       82.28      2.31 o 
   4   7  11      128.34      118.47      3.67 o 
   5   7  11       16.44       15.28      1.31 o 
   6   7  11        1.11        0.48      0.93 o 
   7   7  11       29.09       25.81      2.04 o 
   8   7  11        5.20        4.45      1.36 o 
 -12   8  11        0.26        0.37      1.26 o 
 -11   8  11        0.14        0.66      1.28 o 
 -10   8  11      162.90      154.99      4.16 o 
  -9   8  11        0.47        0.56      0.73 o 
  -8   8  11       21.64       18.42      2.15 o 
  -7   8  11       14.73       13.29      1.24 o 
  -6   8  11       65.83       57.80      3.70 o 
  -5   8  11       26.49       29.16      1.96 o 
  -4   8  11        0.84        0.82      0.79 o 
  -3   8  11       27.48       25.88      1.71 o 
  -2   8  11       40.16       40.02      1.71 o 
  -1   8  11      347.80      337.32      6.11 o 
   0   8  11        2.14        1.96      0.63 o 
   1   8  11       22.68       21.71      1.21 o 
   2   8  11       63.60       64.30      2.07 o 
   3   8  11       17.32       17.15      1.27 o 
   4   8  11        2.14        1.36      0.77 o 
   5   8  11       34.30       34.61      1.90 o 
   6   8  11       74.99       82.91      4.16 o 
   7   8  11        3.73        4.68      1.31 o 
   8   8  11        0.00       -1.53      2.22 o 
 -12   9  11        5.45        2.37      1.38 o 
 -11   9  11       15.81       17.74      2.49 o 
 -10   9  11        1.86        0.98      1.06 o 
  -9   9  11        0.57       -0.83      0.83 o 
  -8   9  11       25.49       26.21      1.49 o 
  -7   9  11        1.86        2.14      0.89 o 
  -6   9  11       15.16       15.55      1.85 o 
  -5   9  11       53.32       54.57      3.98 o 
  -4   9  11      136.21      126.12      4.07 o 
  -3   9  11        7.67        5.74      1.09 o 
  -2   9  11       14.42       12.72      1.17 o 
  -1   9  11        3.70        2.27      1.09 o 
   0   9  11       64.91       63.05      1.91 o 
   1   9  11        6.52        4.58      0.81 o 
   2   9  11        4.87        5.57      1.44 o 
   3   9  11       43.24       45.13      1.94 o 
   4   9  11        2.02        3.84      0.94 o 
   5   9  11       11.24       13.79      1.52 o 
   6   9  11       65.50       62.27      4.14 o 
   7   9  11        9.49        7.45      1.50 o 
 -11  10  11       11.32       11.33      1.74 o 
 -10  10  11       14.80       12.54      1.55 o 
  -9  10  11       26.48       26.84      1.93 o 
  -8  10  11       88.77       91.37      3.07 o 
  -7  10  11        0.17       -0.28      1.18 o 
  -6  10  11        0.24        0.15      0.98 o 
  -5  10  11       14.52       14.91      1.63 o 
  -4  10  11       70.51       68.58      3.09 o 
  -3  10  11       93.07       99.88      3.37 o 
  -2  10  11       28.49       32.62      1.80 o 
  -1  10  11       92.55       85.53      2.66 o 
   0  10  11       32.06       27.09      1.47 o 
   1  10  11      111.09      109.27      3.58 o 
   2  10  11       88.11       74.26      3.04 o 
   3  10  11       34.53       36.39      1.94 o 
   4  10  11        3.68        3.41      0.96 o 
   5  10  11       14.64       12.88      1.60 o 
   6  10  11       47.64       49.56      2.71 o 
   7  10  11        6.07        4.40      1.39 o 
 -11  11  11        2.72        2.76      1.39 o 
 -10  11  11       10.52        8.41      1.63 o 
  -9  11  11        3.97        2.60      1.70 o 
  -8  11  11        0.15        0.74      0.92 o 
  -7  11  11        1.70        1.83      0.94 o 
  -6  11  11        1.29        1.33      1.00 o 
  -5  11  11       12.49       10.77      1.53 o 
  -4  11  11        9.25        7.87      1.34 o 
  -3  11  11       15.16       17.34      1.71 o 
  -2  11  11        3.12        4.15      0.95 o 
  -1  11  11       74.56       77.85      2.64 o 
   0  11  11        0.14       -0.73      0.73 o 
   1  11  11      129.04      129.85      3.59 o 
   2  11  11       17.56       21.56      1.46 o 
   3  11  11        0.00       -0.37      0.84 o 
   4  11  11        1.14       -0.73      0.97 o 
   5  11  11       38.91       46.57      2.74 o 
   6  11  11       19.17       21.25      2.22 o 
 -10  12  11        2.21        1.07      1.33 o 
  -9  12  11       24.94       27.35      2.32 o 
  -8  12  11        0.69        1.59      0.99 o 
  -7  12  11        1.51        2.64      0.91 o 
  -6  12  11        0.92       -0.19      0.86 o 
  -5  12  11       76.67       75.12      2.58 o 
  -4  12  11        0.22       -0.24      0.98 o 
  -3  12  11        2.58        3.57      1.15 o 
  -2  12  11        7.08        6.08      1.49 o 
  -1  12  11        8.48       10.29      1.28 o 
   0  12  11        7.68        8.27      1.20 o 
   1  12  11        1.03        1.38      0.86 o 
   2  12  11      237.82      246.90      7.04 o 
   3  12  11       14.46       13.91      1.67 o 
   4  12  11        0.30       -0.17      1.07 o 
   5  12  11       28.56       29.17      2.35 o 
   6  12  11        0.01       -0.66      1.28 o 
 -10  13  11        0.59        1.72      1.39 o 
  -9  13  11       14.80       10.70      1.80 o 
  -8  13  11       25.04       21.73      2.14 o 
  -7  13  11       13.16       14.29      1.44 o 
  -6  13  11        8.29        9.77      1.15 o 
  -5  13  11       45.00       52.27      2.41 o 
  -4  13  11        0.95        1.51      1.17 o 
  -3  13  11        1.42        0.87      1.31 o 
  -2  13  11       62.47       64.58      3.30 o 
  -1  13  11       46.79       48.09      2.43 o 
   0  13  11       34.05       34.17      2.12 o 
   1  13  11        0.02       -0.67      0.92 o 
   2  13  11       35.23       37.42      2.21 o 
   3  13  11       55.49       60.13      2.95 o 
   4  13  11        1.52        1.23      1.22 o 
   5  13  11       82.02       87.36      4.93 o 
  -9  14  11       26.51       25.19      2.34 o 
  -8  14  11        3.98        6.15      1.56 o 
  -7  14  11       69.03       78.38      3.46 o 
  -6  14  11       20.73       22.18      1.75 o 
  -5  14  11       67.82       70.61      2.75 o 
  -4  14  11       16.60       17.89      1.60 o 
  -3  14  11        2.15        3.81      1.38 o 
  -2  14  11        4.13        7.95      1.34 o 
  -1  14  11       54.49       59.47      2.74 o 
   0  14  11        0.04       -0.19      0.99 o 
   1  14  11        2.27        2.59      1.28 o 
   2  14  11        2.18        3.02      1.73 o 
   3  14  11        0.01       -0.98      1.11 o 
   4  14  11        0.05       -1.13      1.13 o 
  -8  15  11        0.52       -0.97      1.30 o 
  -7  15  11        9.11        9.60      1.72 o 
  -6  15  11       36.46       33.77      4.29 o 
  -5  15  11       54.19       64.99      3.76 o 
  -4  15  11       10.60       12.17      1.65 o 
  -3  15  11        8.47        9.73      1.37 o 
  -2  15  11        1.49        1.18      1.30 o 
  -1  15  11       21.85       26.88      2.48 o 
   0  15  11        8.57       10.79      3.20 o 
   1  15  11        0.00       -1.33      1.33 o 
   2  15  11       15.86       18.57      2.60 o 
   3  15  11        0.03        0.10      1.22 o 
  -7  16  11        0.66        0.59      1.13 o 
  -6  16  11       41.40       44.07      3.24 o 
  -5  16  11      144.54      146.14      6.71 o 
  -4  16  11        1.39       -1.62      1.64 o 
  -3  16  11        1.82        0.35      1.24 o 
  -2  16  11       26.72       29.31      2.56 o 
  -1  16  11       10.68       11.72      2.33 o 
   0  16  11        0.70        1.24      1.70 o 
   1  16  11       15.05       17.99      2.69 o 
   2  16  11        3.39        4.00      1.97 o 
  -5  17  11        1.47        1.30      1.20 o 
  -4  17  11        8.84        9.67      1.58 o 
  -3  17  11        0.02       -1.24      1.24 o 
  -2  17  11        4.29        3.68      1.62 o 
  -1  17  11        0.64        0.37      1.25 o 
   0  17  11       10.69       13.29      1.90 o 
 -13   0  12        1.55        4.96      2.01 o 
 -12   0  12       17.84       12.28      2.48 o 
 -11   0  12       13.43       15.84      1.98 o 
 -10   0  12       23.42       22.69      1.85 o 
  -9   0  12       63.86       66.62      5.78 o 
  -8   0  12       77.65       75.75      4.70 o 
  -7   0  12      144.06      152.48      4.97 o 
  -6   0  12       34.44       33.71      2.15 o 
  -5   0  12       41.66       30.91      1.83 o 
  -4   0  12        3.75        4.49      1.30 o 
  -3   0  12      598.23      605.26     10.95 o 
  -2   0  12       30.32       24.80      2.88 o 
  -1   0  12      213.18      214.11      8.49 o 
   0   0  12      376.01      367.74     12.57 o 
   1   0  12       51.66       52.88      3.47 o 
   2   0  12      139.55      128.32      4.27 o 
   3   0  12      492.57      475.99     13.98 o 
   4   0  12      460.08      490.08     14.86 o 
   5   0  12        1.15        0.81      0.95 o 
   6   0  12      105.96      106.07      4.21 o 
   7   0  12      178.81      175.41      5.70 o 
   8   0  12        4.44        5.07      1.63 o 
 -13   1  12       18.51       18.30      2.02 o 
 -12   1  12       12.48        9.02      1.59 o 
 -11   1  12       39.41       34.14      2.07 o 
 -10   1  12        4.37        3.50      0.97 o 
  -9   1  12        3.92        1.47      1.11 o 
  -8   1  12        5.31        4.92      1.02 o 
  -7   1  12       41.38       38.14      1.95 o 
  -6   1  12       81.23       81.55      2.06 o 
  -5   1  12       16.10       12.76      1.01 o 
  -4   1  12        1.99        0.58      0.47 o 
  -3   1  12       86.35       82.68      1.74 o 
  -2   1  12        6.84        9.70      1.61 o 
  -1   1  12        0.02        0.06      0.81 o 
   0   1  12       89.85       90.20      3.42 o 
   1   1  12        0.59        1.34      0.79 o 
   2   1  12       18.18       19.25      1.02 o 
   3   1  12        0.00        0.63      0.70 o 
   4   1  12      143.03      145.35      3.37 o 
   5   1  12        1.33        2.38      0.80 o 
   6   1  12       18.23       22.17      1.68 o 
   7   1  12        1.13        1.89      0.92 o 
   8   1  12        3.78        3.76      1.24 o 
 -13   2  12       21.90       23.92      2.25 o 
 -12   2  12        7.22        6.93      1.50 o 
 -11   2  12        0.44       -0.70      0.96 o 
 -10   2  12       45.64       50.78      1.87 o 
  -9   2  12        0.12       -0.68      0.99 o 
  -8   2  12      148.22      149.22      3.67 o 
  -7   2  12       11.53        9.91      1.10 o 
  -6   2  12        8.26        9.33      0.99 o 
  -5   2  12      315.89      316.53      5.04 o 
  -4   2  12        9.31       11.43      0.81 o 
  -3   2  12      187.11      202.29      3.32 o 
  -2   2  12       93.07      100.39      1.90 o 
  -1   2  12       75.09       73.07      2.27 o 
   0   2  12        5.43        5.27      1.13 o 
   1   2  12        0.13        0.15      0.49 o 
   2   2  12       10.30       10.80      0.67 o 
   3   2  12       33.22       30.42      1.27 o 
   4   2  12       70.20       72.36      2.62 o 
   5   2  12       27.30       28.27      1.62 o 
   6   2  12       17.99       21.41      2.08 o 
   7   2  12       38.20       39.24      2.26 o 
   8   2  12       18.60       17.40      1.55 o 
 -13   3  12        4.70        2.20      1.37 o 
 -12   3  12       12.63       13.28      1.78 o 
 -11   3  12        1.91        0.38      1.17 o 
 -10   3  12       41.92       37.31      1.72 o 
  -9   3  12      115.41      126.52      2.94 o 
  -8   3  12        0.99        1.93      0.92 o 
  -7   3  12       16.37       14.88      1.82 o 
  -6   3  12      113.65      117.86      3.67 o 
  -5   3  12        0.37       -0.56      0.56 o 
  -4   3  12        3.63        8.52      0.95 o 
  -3   3  12      103.70      104.03      4.95 o 
  -2   3  12        7.48        7.43      0.55 o 
  -1   3  12        5.88        6.29      0.82 o 
   0   3  12      237.62      222.30      4.58 o 
   1   3  12      120.20      121.42      3.04 o 
   2   3  12       44.55       42.79      1.31 o 
   3   3  12      157.32      162.94      3.22 o 
   4   3  12        0.00        0.01      0.61 o 
   5   3  12       17.80       17.64      1.27 o 
   6   3  12        0.73        0.76      0.87 o 
   7   3  12       29.09       33.46      2.03 o 
   8   3  12        0.08        0.68      1.00 o 
 -13   4  12        4.92        4.07      1.46 o 
 -12   4  12        0.23        0.71      1.25 o 
 -11   4  12       58.68       63.54      4.62 o 
 -10   4  12       26.54       27.59      1.43 o 
  -9   4  12       36.77       38.95      1.78 o 
  -8   4  12        4.91        4.10      1.43 o 
  -7   4  12       59.78       63.77      3.05 o 
  -6   4  12       42.92       45.53      2.30 o 
  -5   4  12        0.19        0.77      0.62 o 
  -4   4  12       45.58       46.12      1.66 o 
  -3   4  12       11.86       14.80      1.78 o 
  -2   4  12       11.67       11.86      0.78 o 
  -1   4  12      180.83      174.31      2.69 o 
   0   4  12       10.67       11.36      1.00 o 
   1   4  12       79.79       76.50      1.78 o 
   2   4  12       11.81        9.94      0.79 o 
   3   4  12        0.00        0.03      0.57 o 
   4   4  12        4.26        5.33      0.81 o 
   5   4  12        0.01        0.39      0.73 o 
   6   4  12       29.18       31.14      1.93 o 
   7   4  12        1.45        3.08      1.09 o 
   8   4  12        7.26        6.49      1.25 o 
 -13   5  12        2.17        1.25      1.36 o 
 -12   5  12       14.48       14.10      1.85 o 
 -11   5  12        5.46        2.45      1.31 o 
 -10   5  12        0.07        0.16      0.75 o 
  -9   5  12       10.01        9.44      1.08 o 
  -8   5  12      130.03      135.36      4.96 o 
  -7   5  12      133.20      139.32      5.31 o 
  -6   5  12      121.14      115.60      3.01 o 
  -5   5  12       12.83       13.24      1.11 o 
  -4   5  12       31.68       30.18      1.49 o 
  -3   5  12       16.89       16.02      1.08 o 
  -2   5  12      123.68      114.91      3.33 o 
  -1   5  12       16.01       18.56      0.86 o 
   0   5  12        2.13        2.59      0.51 o 
   1   5  12       49.10       45.70      1.86 o 
   2   5  12       34.35       31.61      1.32 o 
   3   5  12        2.00        0.86      0.63 o 
   4   5  12       16.70       16.32      1.19 o 
   5   5  12        5.14        4.93      0.92 o 
   6   5  12       38.50       44.73      2.19 o 
   7   5  12       76.87       82.65      3.08 o 
   8   5  12       23.89       20.34      1.73 o 
 -12   6  12       29.30       29.06      2.37 o 
 -11   6  12        0.06       -0.41      1.20 o 
 -10   6  12      229.81      248.44      4.23 o 
  -9   6  12      117.46      125.70      2.49 o 
  -8   6  12      227.35      219.16      4.88 o 
  -7   6  12       66.18       60.68      2.29 o 
  -6   6  12        0.01        0.25      0.70 o 
  -5   6  12       24.13       28.34      1.60 o 
  -4   6  12       17.14       15.84      1.20 o 
  -3   6  12        2.02        2.01      0.67 o 
  -2   6  12       63.01       62.91      1.76 o 
  -1   6  12       24.81       25.42      1.31 o 
   0   6  12       11.26       10.30      0.79 o 
   1   6  12       37.76       40.19      1.49 o 
   2   6  12        9.56        8.45      0.86 o 
   3   6  12       64.21       64.70      2.01 o 
   4   6  12       11.27        9.53      1.05 o 
   5   6  12        0.33       -0.20      0.72 o 
   6   6  12       35.25       34.85      2.13 o 
   7   6  12        0.57        0.82      1.07 o 
 -12   7  12       23.61       20.78      2.12 o 
 -11   7  12        1.20        0.13      1.24 o 
 -10   7  12       77.47       76.01      2.55 o 
  -9   7  12        4.22        3.25      0.79 o 
  -8   7  12      106.50      107.06      3.25 o 
  -7   7  12        2.83        5.00      1.06 o 
  -6   7  12        3.89        3.84      0.96 o 
  -5   7  12       63.49       58.38      2.16 o 
  -4   7  12       48.58       51.81      1.94 o 
  -3   7  12       51.95       48.34      2.88 o 
  -2   7  12       45.62       45.89      1.86 o 
  -1   7  12       58.51       58.34      1.94 o 
   0   7  12       92.61       89.95      2.15 o 
   1   7  12       77.45       74.35      2.11 o 
   2   7  12        8.30        8.37      0.91 o 
   3   7  12       17.50       15.01      1.40 o 
   4   7  12       17.13       12.98      1.19 o 
   5   7  12       16.33       13.60      1.40 o 
   6   7  12        5.21        8.37      1.34 o 
   7   7  12        8.10       10.70      1.97 o 
 -12   8  12        0.13        0.36      1.34 o 
 -11   8  12       17.22       17.47      2.82 o 
 -10   8  12        7.46        7.53      1.21 o 
  -9   8  12       15.09       13.66      1.15 o 
  -8   8  12       23.92       24.08      2.22 o 
  -7   8  12       26.21       25.66      2.52 o 
  -6   8  12       10.17       11.16      1.67 o 
  -5   8  12       32.44       30.41      2.06 o 
  -4   8  12       20.72       20.48      1.69 o 
  -3   8  12        0.50        0.34      0.78 o 
  -2   8  12        3.68        5.91      1.02 o 
  -1   8  12       36.96       39.58      1.78 o 
   0   8  12       41.93       43.25      1.62 o 
   1   8  12       38.69       35.76      1.63 o 
   2   8  12      136.45      137.62      3.23 o 
   3   8  12       17.18       19.04      2.23 o 
   4   8  12       21.33       18.58      1.41 o 
   5   8  12        7.06        6.60      1.22 o 
   6   8  12        2.08        2.53      1.15 o 
   7   8  12        1.47        2.59      1.24 o 
 -11   9  12       24.89       23.51      2.51 o 
 -10   9  12      107.35      110.85      3.55 o 
  -9   9  12        1.50        1.65      0.91 o 
  -8   9  12       10.40       10.28      1.60 o 
  -7   9  12        2.23        1.20      1.06 o 
  -6   9  12       55.02       57.11      3.85 o 
  -5   9  12       84.42       91.08      3.28 o 
  -4   9  12       72.76       67.41      2.81 o 
  -3   9  12      101.41      101.22      3.28 o 
  -2   9  12      106.86      113.76      3.52 o 
  -1   9  12       68.74       67.83      2.31 o 
   0   9  12        4.15        3.45      0.75 o 
   1   9  12       43.64       42.19      1.70 o 
   2   9  12       10.78       12.35      1.20 o 
   3   9  12        3.23        2.12      0.85 o 
   4   9  12        0.00        0.15      0.89 o 
   5   9  12       67.46       68.40      2.81 o 
   6   9  12       53.13       66.91      3.39 o 
 -11  10  12       21.84       19.97      2.15 o 
 -10  10  12        3.42        2.75      1.38 o 
  -9  10  12        0.39        1.04      0.96 o 
  -8  10  12        1.83        1.95      1.02 o 
  -7  10  12        9.50        7.21      1.15 o 
  -6  10  12       11.03        8.51      1.67 o 
  -5  10  12        7.04        9.48      2.61 o 
  -4  10  12        0.54        0.45      0.91 o 
  -3  10  12       16.31       17.80      1.68 o 
  -2  10  12       95.76      102.09      3.46 o 
  -1  10  12       16.71       16.57      1.39 o 
   0  10  12       28.35       30.86      1.82 o 
   1  10  12       12.75       13.18      1.15 o 
   2  10  12       87.20       99.38      3.95 o 
   3  10  12        4.13        3.20      0.95 o 
   4  10  12        1.32       -0.07      0.95 o 
   5  10  12        4.35        5.31      1.33 o 
   6  10  12       38.23       40.59      2.60 o 
 -11  11  12        2.47       -0.08      1.97 o 
 -10  11  12       28.64       27.71      2.38 o 
  -9  11  12        8.68        8.56      1.45 o 
  -8  11  12       10.06       11.01      1.23 o 
  -7  11  12        1.97        1.53      0.96 o 
  -6  11  12        3.37        2.10      1.19 o 
  -5  11  12        5.98        8.15      1.69 o 
  -4  11  12        6.27        3.86      1.18 o 
  -3  11  12       48.03       47.44      3.60 o 
  -2  11  12       12.25       10.62      1.50 o 
  -1  11  12       50.34       42.00      2.29 o 
   0  11  12       58.52       60.26      2.36 o 
   1  11  12       28.46       29.90      2.44 o 
   2  11  12        3.13        3.88      1.01 o 
   3  11  12        4.61        3.33      1.16 o 
   4  11  12        3.85        4.20      1.25 o 
   5  11  12      215.40      236.93      8.63 o 
 -10  12  12        0.32        1.13      1.54 o 
  -9  12  12       18.13       13.40      2.93 o 
  -8  12  12       12.24       11.94      1.65 o 
  -7  12  12        6.80        5.65      1.21 o 
  -6  12  12        0.40        0.79      0.92 o 
  -5  12  12        2.54        0.92      1.14 o 
  -4  12  12       14.84       14.21      1.75 o 
  -3  12  12        5.95        5.40      1.32 o 
  -2  12  12        3.76        5.09      1.30 o 
  -1  12  12       44.19       49.83      2.41 o 
   0  12  12        0.15        0.03      0.89 o 
   1  12  12       15.76       13.06      1.49 o 
   2  12  12        7.24        9.49      1.46 o 
   3  12  12       22.26       29.35      3.25 o 
   4  12  12        0.21       -1.03      1.03 o 
   5  12  12        3.52        6.04      1.51 o 
  -9  13  12        2.19        2.90      1.43 o 
  -8  13  12        3.21        0.81      1.36 o 
  -7  13  12       30.24       38.74      3.13 o 
  -6  13  12       90.15       91.70      4.45 o 
  -5  13  12        6.74        6.33      1.56 o 
  -4  13  12        1.01        1.47      1.21 o 
  -3  13  12        0.05        0.31      1.13 o 
  -2  13  12        6.29        3.98      1.31 o 
  -1  13  12       22.80       22.57      2.68 o 
   0  13  12        0.85        1.39      1.00 o 
   1  13  12       53.43       59.83      3.13 o 
   2  13  12        6.07        8.43      1.51 o 
   3  13  12        2.52        2.27      1.26 o 
   4  13  12        3.54        3.61      1.37 o 
  -8  14  12        0.92        0.86      1.37 o 
  -7  14  12        0.11        1.57      1.24 o 
  -6  14  12       17.52       22.62      2.12 o 
  -5  14  12       26.39       21.99      2.01 o 
  -4  14  12       45.74       47.98      3.11 o 
  -3  14  12        0.01       -1.05      1.05 o 
  -2  14  12        9.50        9.82      1.66 o 
  -1  14  12       15.14       16.85      2.01 o 
   0  14  12       30.97       33.47      3.11 o 
   1  14  12       40.68       40.80      3.37 o 
   2  14  12        0.00       -1.38      1.38 o 
   3  14  12        0.03       -0.91      1.19 o 
  -7  15  12        0.50       -1.15      1.32 o 
  -6  15  12        1.66        1.16      1.24 o 
  -5  15  12       91.58      100.40      5.35 o 
  -4  15  12        2.87        3.76      1.35 o 
  -3  15  12        4.89        6.35      1.94 o 
  -2  15  12        0.01        0.31      1.54 o 
  -1  15  12        1.44        2.17      1.65 o 
   0  15  12        7.92        9.94      2.12 o 
   1  15  12        0.54        0.69      1.66 o 
   2  15  12        0.44        0.45      1.57 o 
  -6  16  12        0.31        1.31      2.42 o 
  -5  16  12        1.13        4.45      1.77 o 
  -4  16  12       19.14       21.71      2.44 o 
  -3  16  12        3.14        3.96      1.39 o 
  -2  16  12       15.53       16.85      2.64 o 
  -1  16  12        2.31        1.92      1.71 o 
   0  16  12        2.94        1.50      1.75 o 
   1  16  12       13.34       17.45      3.98 o 
 -13   1  13        2.67        2.34      1.71 o 
 -12   1  13       15.22       15.00      1.87 o 
 -11   1  13       11.93        8.24      1.04 o 
 -10   1  13        7.58        8.99      1.24 o 
  -9   1  13        0.57        0.58      1.11 o 
  -8   1  13        0.48        0.16      0.91 o 
  -7   1  13       22.90       24.10      1.52 o 
  -6   1  13       25.34       27.51      1.33 o 
  -5   1  13        1.09        0.01      0.63 o 
  -4   1  13      256.87      256.88      4.66 o 
  -3   1  13        5.89        7.30      0.61 o 
  -2   1  13        6.44        6.50      1.30 o 
  -1   1  13       60.91       60.77      2.89 o 
   0   1  13      112.37      115.75      4.02 o 
   2   1  13       24.61       22.90      2.12 o 
   3   1  13      136.92      136.14      3.03 o 
   4   1  13       30.06       31.18      1.50 o 
   5   1  13       11.73       12.13      1.42 o 
   6   1  13        5.52        6.14      0.97 o 
   7   1  13        8.02        6.71      1.11 o 
 -13   2  13       32.38       33.43      2.56 o 
 -12   2  13       32.67       28.61      2.31 o 
 -11   2  13       84.95       91.70      2.55 o 
 -10   2  13        5.22        4.14      1.06 o 
  -9   2  13      172.79      178.76      4.33 o 
  -8   2  13      222.89      231.50      5.68 o 
  -7   2  13      155.07      161.07      3.73 o 
  -6   2  13        3.32        4.97      0.85 o 
  -5   2  13       13.07       10.41      0.99 o 
  -4   2  13       15.04       17.56      1.16 o 
  -3   2  13       30.13       29.84      1.10 o 
  -2   2  13       20.44       19.87      1.11 o 
  -1   2  13        9.19        8.09      0.74 o 
   0   2  13        0.00        0.26      0.56 o 
   1   2  13       83.20       79.38      2.23 o 
   2   2  13        3.46        3.20      0.56 o 
   3   2  13      513.50      499.92      8.84 o 
   4   2  13       36.84       41.61      2.49 o 
   5   2  13       11.51       11.35      1.82 o 
   6   2  13       11.51       10.22      1.14 o 
   7   2  13        0.74        0.04      0.87 o 
 -13   3  13        1.88        1.88      1.36 o 
 -12   3  13        0.11       -1.21      1.21 o 
 -11   3  13        1.32        0.81      1.39 o 
 -10   3  13       44.88       45.82      2.18 o 
  -9   3  13       99.01      109.46      3.29 o 
  -8   3  13       90.34       88.93      2.79 o 
  -7   3  13        1.96        0.44      0.77 o 
  -6   3  13       28.72       29.02      1.85 o 
  -5   3  13        5.55        4.87      0.82 o 
  -4   3  13       13.08       14.84      1.09 o 
  -3   3  13      167.65      179.26      3.55 o 
  -2   3  13       30.39       29.04      1.01 o 
  -1   3  13      112.24      106.66      1.92 o 
   0   3  13       25.55       23.70      1.28 o 
   1   3  13        1.60        2.38      0.46 o 
   2   3  13        4.00        3.71      0.59 o 
   3   3  13       77.18       73.52      1.97 o 
   4   3  13       43.51       46.26      1.73 o 
   5   3  13       33.97       34.47      1.78 o 
   6   3  13        0.66       -0.10      1.37 o 
   7   3  13       33.72       33.96      1.90 o 
 -13   4  13       14.38       13.40      1.89 o 
 -12   4  13       23.83       19.85      2.85 o 
 -11   4  13        0.17        0.29      1.06 o 
 -10   4  13       31.47       31.47      1.55 o 
  -9   4  13        0.25        1.04      0.98 o 
  -8   4  13       26.14       25.93      1.74 o 
  -7   4  13       46.15       48.45      2.43 o 
  -6   4  13        0.55        1.75      0.96 o 
  -5   4  13       99.07       97.58      2.76 o 
  -4   4  13      129.52      130.21      3.02 o 
  -3   4  13       42.70       42.00      1.58 o 
  -2   4  13       30.18       31.36      1.56 o 
  -1   4  13       17.71       17.70      0.93 o 
   0   4  13       16.90       16.40      0.82 o 
   1   4  13      158.57      156.33      4.67 o 
   2   4  13      133.90      125.79      2.66 o 
   3   4  13       60.12       62.48      1.93 o 
   4   4  13        0.14       -0.38      0.65 o 
   5   4  13        0.01        0.06      0.79 o 
   6   4  13        2.07        1.52      1.28 o 
   7   4  13       32.86       32.81      2.15 o 
 -12   5  13        0.06       -1.01      1.24 o 
 -11   5  13        9.33       10.51      1.46 o 
 -10   5  13       88.55       85.97      2.45 o 
  -9   5  13        0.07       -0.56      1.07 o 
  -8   5  13       54.52       50.05      2.71 o 
  -7   5  13        0.03        0.13      0.78 o 
  -6   5  13       10.55       10.92      1.33 o 
  -5   5  13       70.05       69.79      2.48 o 
  -4   5  13      563.52      581.19      9.49 o 
  -3   5  13        0.78        0.98      0.64 o 
  -2   5  13        5.62        6.52      0.80 o 
  -1   5  13       46.16       43.74      1.43 o 
   0   5  13       88.57       88.77      2.07 o 
   1   5  13        0.41        0.43      0.53 o 
   2   5  13       21.53       18.61      1.21 o 
   3   5  13       50.51       48.70      1.74 o 
   4   5  13       38.80       42.55      1.75 o 
   5   5  13        5.11        4.87      1.05 o 
   6   5  13        1.79        2.26      1.07 o 
   7   5  13       21.62       21.10      1.83 o 
 -12   6  13        3.17        2.56      1.43 o 
 -11   6  13       84.26       84.71      4.94 o 
 -10   6  13       15.71       16.80      1.27 o 
  -9   6  13        2.66        1.77      1.25 o 
  -8   6  13       74.44       67.98      2.59 o 
  -7   6  13      118.11      108.84      3.15 o 
  -6   6  13       26.76       25.26      1.65 o 
  -5   6  13        1.41        1.40      0.76 o 
  -4   6  13       44.11       44.01      2.74 o 
  -3   6  13       10.79        9.62      1.01 o 
  -2   6  13      290.13      312.70      6.09 o 
  -1   6  13       71.98       75.28      2.15 o 
   0   6  13        0.27        0.09      0.51 o 
   1   6  13       38.06       43.39      1.57 o 
   2   6  13        2.86        2.87      0.72 o 
   3   6  13        0.79        0.86      0.69 o 
   4   6  13       11.02        9.66      1.05 o 
   5   6  13        6.07        4.99      1.07 o 
   6   6  13       67.73       75.57      2.88 o 
   7   6  13        0.18        2.46      1.19 o 
 -12   7  13       18.00       17.20      4.44 o 
 -11   7  13       23.60       22.53      2.31 o 
 -10   7  13       41.63       39.43      2.06 o 
  -9   7  13      101.62      102.54      2.54 o 
  -8   7  13        9.34        8.93      1.30 o 
  -7   7  13        2.35        2.56      0.99 o 
  -6   7  13       18.56       17.39      1.46 o 
  -5   7  13      100.77      111.13      3.07 o 
  -4   7  13        0.37       -0.55      0.68 o 
  -3   7  13       18.46       18.92      1.51 o 
  -2   7  13       83.06       86.56      2.79 o 
  -1   7  13      510.87      513.03      8.56 o 
   0   7  13       25.92       22.53      1.29 o 
   1   7  13       17.82       17.45      1.17 o 
   2   7  13       22.85       23.55      1.38 o 
   3   7  13        5.26        3.43      0.85 o 
   4   7  13        3.29        2.94      0.86 o 
   5   7  13       11.97       10.74      1.33 o 
   6   7  13       20.00       20.45      1.88 o 
 -12   8  13        9.44        5.95      2.33 o 
 -11   8  13        7.85        5.18      1.69 o 
 -10   8  13       26.16       24.96      2.51 o 
  -9   8  13        0.47       -0.04      0.85 o 
  -8   8  13        2.95        5.82      1.37 o 
  -7   8  13       15.79       16.08      1.76 o 
  -6   8  13       63.97       67.46      2.87 o 
  -5   8  13       54.10       57.22      3.90 o 
  -4   8  13        4.07        6.66      1.16 o 
  -3   8  13        5.25        3.32      1.18 o 
  -2   8  13       43.99       47.88      5.14 o 
  -1   8  13        1.95        4.34      0.90 o 
   0   8  13       68.59       67.07      2.12 o 
   1   8  13       56.45       55.60      2.75 o 
   2   8  13        0.43        0.15      0.71 o 
   3   8  13        4.50        6.31      0.99 o 
   4   8  13        2.71        2.00      1.27 o 
   5   8  13       17.76       19.79      1.71 o 
   6   8  13        0.95        0.65      1.09 o 
 -11   9  13        1.28        0.35      2.06 o 
 -10   9  13        0.00        0.01      1.01 o 
  -9   9  13       25.96       26.69      3.57 o 
  -8   9  13        7.19        4.70      1.94 o 
  -7   9  13       43.64       42.29      2.67 o 
  -6   9  13       58.58       58.01      2.75 o 
  -5   9  13        1.05        0.51      0.96 o 
  -4   9  13        1.82        0.81      0.95 o 
  -3   9  13        1.71        1.98      0.97 o 
  -2   9  13       45.29       46.18      2.45 o 
  -1   9  13        5.19        4.38      0.92 o 
   0   9  13        0.19       -0.19      0.64 o 
   1   9  13       38.88       42.11      2.45 o 
   2   9  13        0.37        0.48      0.75 o 
   3   9  13       17.85       16.16      1.40 o 
   4   9  13       22.92       23.29      1.85 o 
   5   9  13        5.93        6.47      1.33 o 
   6   9  13       27.24       24.88      2.09 o 
 -11  10  13       11.16       11.05      1.79 o 
 -10  10  13        1.32        1.44      1.31 o 
  -9  10  13        9.81       11.01      1.25 o 
  -8  10  13       64.87       60.40      3.63 o 
  -7  10  13       17.76       20.28      2.05 o 
  -6  10  13       35.03       38.16      2.63 o 
  -5  10  13        0.24       -0.07      1.02 o 
  -4  10  13       13.06       13.68      1.62 o 
  -3  10  13       63.26       64.40      2.75 o 
  -2  10  13       50.65       53.91      2.63 o 
  -1  10  13        0.00        0.94      0.81 o 
   0  10  13       16.49       16.69      1.45 o 
   1  10  13        0.91        0.31      0.70 o 
   2  10  13        8.67        8.50      1.15 o 
   3  10  13        1.42        1.47      0.99 o 
   4  10  13        1.79        0.92      1.07 o 
   5  10  13       54.79       60.36      2.83 o 
 -10  11  13        2.39        1.81      1.40 o 
  -9  11  13       16.97       13.94      1.65 o 
  -8  11  13        4.73        6.41      1.28 o 
  -7  11  13        3.17        2.26      1.45 o 
  -6  11  13        0.26        1.16      1.14 o 
  -5  11  13       29.09       29.92      2.29 o 
  -4  11  13        0.50        1.18      1.09 o 
  -3  11  13       32.16       26.60      2.12 o 
  -2  11  13       12.77       12.83      1.62 o 
  -1  11  13       20.37       19.79      1.83 o 
   0  11  13        0.55        0.35      0.89 o 
   1  11  13        0.40        1.30      0.83 o 
   2  11  13       19.81       21.89      1.84 o 
   3  11  13        7.72        6.82      1.92 o 
   4  11  13        4.98        4.56      1.29 o 
   5  11  13       72.61       75.02      3.24 o 
  -9  12  13       23.36       27.93      3.60 o 
  -8  12  13        9.86        6.41      1.51 o 
  -7  12  13        0.78       -0.79      1.23 o 
  -6  12  13       10.85       14.99      1.93 o 
  -5  12  13        3.50        2.36      1.46 o 
  -4  12  13        1.09        2.15      1.35 o 
  -3  12  13        1.84        3.44      1.24 o 
  -2  12  13        8.49       10.74      1.56 o 
  -1  12  13        2.50        4.24      1.23 o 
   0  12  13       55.03       55.29      3.50 o 
   1  12  13        0.00        0.38      1.08 o 
   2  12  13       55.34       54.40      2.72 o 
   3  12  13        0.20       -0.96      1.06 o 
   4  12  13        0.80       -0.72      1.13 o 
  -9  13  13        7.38        7.92      1.71 o 
  -8  13  13        1.50        2.01      1.24 o 
  -7  13  13        0.67       -1.08      1.19 o 
  -6  13  13      125.53      132.67      5.74 o 
  -5  13  13       76.88       81.86      4.12 o 
  -4  13  13        3.03        1.32      1.55 o 
  -3  13  13        3.40        4.82      1.40 o 
  -2  13  13       32.14       41.29      2.79 o 
  -1  13  13        4.05        0.75      1.18 o 
   0  13  13       13.35        6.43      1.73 o 
   1  13  13       54.08       52.18      3.48 o 
   2  13  13        2.75        0.04      1.42 o 
   3  13  13        0.43       -0.43      1.10 o 
  -8  14  13        5.60        5.29      1.61 o 
  -7  14  13       25.12       26.47      9.97 o 
  -6  14  13       17.43       13.87      2.02 o 
  -5  14  13        1.48        2.26      2.21 o 
  -4  14  13        9.87       11.30      2.22 o 
  -3  14  13        0.63        1.43      1.71 o 
  -2  14  13       25.06       28.02      4.22 o 
  -1  14  13        3.73        5.45      1.71 o 
   0  14  13        0.94        1.02      1.50 o 
   1  14  13        0.00        1.34      1.53 o 
   2  14  13        0.24       -0.10      1.54 o 
  -6  15  13       36.57       46.88      3.34 o 
  -5  15  13       41.31       50.40      8.84 o 
  -4  15  13       35.64       33.97      4.32 o 
  -3  15  13        1.75        3.14      1.81 o 
  -2  15  13        0.34        0.92      2.67 o 
  -1  15  13        3.02        1.74      1.85 o 
   0  15  13        0.28       -0.03      1.49 o 
   1  15  13        2.52        3.00      1.81 o 
  -4  16  13        5.49        4.80      2.21 o 
  -3  16  13        0.40       -1.63      1.63 o 
  -2  16  13       21.65       22.20      4.54 o 
  -1  16  13        1.52       -1.60      2.36 o 
 -13   0  14        0.61       -0.77      1.85 o 
 -12   0  14        5.49       10.11      2.42 o 
 -11   0  14       56.16       57.00      2.91 o 
 -10   0  14        8.18        9.51      1.99 o 
  -9   0  14        1.31        2.10      1.45 o 
  -8   0  14        0.79        0.42      1.87 o 
  -7   0  14      140.71      138.35      4.04 o 
  -6   0  14       43.64       42.58      2.13 o 
  -5   0  14      150.80      158.27      4.00 o 
  -4   0  14      170.68      176.12      4.10 o 
  -3   0  14       23.70       18.73      1.52 o 
  -2   0  14      273.79      278.81     10.89 o 
  -1   0  14       16.70       15.07      2.57 o 
   0   0  14      115.27      108.83      5.67 o 
   2   0  14        4.26        4.50      1.00 o 
   3   0  14     1005.82     1018.34     28.50 o 
   4   0  14      121.70      114.26      3.66 o 
   5   0  14        0.94       -0.09      1.41 o 
   6   0  14      178.11      175.27      8.84 o 
   7   0  14        6.97        9.13      1.74 o 
 -13   1  14        9.94        9.49      1.71 o 
 -12   1  14       15.30       13.93      1.83 o 
 -11   1  14      100.13      102.82      2.90 o 
 -10   1  14       11.91        9.51      1.40 o 
  -9   1  14        5.46        5.40      1.36 o 
  -8   1  14        2.39        2.87      0.96 o 
  -7   1  14       21.37       18.11      1.41 o 
  -6   1  14       16.52       18.63      1.21 o 
  -5   1  14       47.62       46.02      2.04 o 
  -4   1  14        9.68        7.57      0.88 o 
  -3   1  14       36.75       42.25      1.71 o 
  -2   1  14        0.32       -0.23      0.95 o 
  -1   1  14       29.26       31.55      2.44 o 
   0   1  14      166.48      158.12      5.06 o 
   2   1  14      129.05      121.13      3.01 o 
   3   1  14       30.72       27.90      1.36 o 
   4   1  14        0.01        0.98      0.75 o 
   5   1  14       19.28       19.67      1.64 o 
   6   1  14       44.43       45.44      1.97 o 
   7   1  14       11.51       11.35      1.31 o 
 -13   2  14        1.37        2.12      2.33 o 
 -12   2  14        6.42        5.41      1.71 o 
 -11   2  14        0.59        0.12      0.93 o 
 -10   2  14        7.54        8.66      1.64 o 
  -9   2  14      155.85      160.89      7.40 o 
  -8   2  14        9.80       10.58      1.54 o 
  -7   2  14       23.18       20.07      1.62 o 
  -6   2  14        6.14        5.50      0.89 o 
  -5   2  14        2.02        1.22      0.72 o 
  -4   2  14       57.87       56.76      1.82 o 
  -3   2  14        0.20        0.18      0.48 o 
  -2   2  14        0.98        0.45      0.50 o 
  -1   2  14       51.55       46.49      2.65 o 
   0   2  14       35.71       31.34      1.63 o 
   1   2  14        1.87        0.53      0.78 o 
   2   2  14       51.02       50.63      1.51 o 
   3   2  14      164.88      164.34      3.55 o 
   4   2  14       37.93       34.53      1.62 o 
   5   2  14        1.21        1.42      0.87 o 
   6   2  14       10.42       12.57      1.27 o 
   7   2  14        3.12        1.81      1.33 o 
 -12   3  14        8.58        5.20      1.52 o 
 -11   3  14       42.52       42.99      1.94 o 
 -10   3  14        2.50        1.01      1.26 o 
  -9   3  14        2.29        2.20      1.10 o 
  -8   3  14        4.71        4.37      1.10 o 
  -7   3  14        1.52        3.32      2.08 o 
  -6   3  14       42.04       38.28      2.07 o 
  -5   3  14       33.62       33.92      3.08 o 
  -4   3  14      145.00      147.78      3.30 o 
  -3   3  14      121.96      118.75      2.73 o 
  -2   3  14       31.21       31.54      1.14 o 
  -1   3  14        1.69        1.48      0.52 o 
   0   3  14        8.15        9.17      0.73 o 
   1   3  14       56.23       51.83      1.39 o 
   2   3  14       41.12       40.73      1.71 o 
   3   3  14        7.44        8.65      0.92 o 
   4   3  14        4.59        4.01      0.87 o 
   5   3  14       35.48       40.54      1.95 o 
   6   3  14       41.20       41.87      2.11 o 
   7   3  14       84.42       92.16      6.53 o 
 -12   4  14        1.03        1.42      1.38 o 
 -11   4  14        4.17        1.99      1.10 o 
 -10   4  14       85.84       98.91      3.34 o 
  -9   4  14       43.12       39.60      2.24 o 
  -8   4  14       32.20       39.27      2.11 o 
  -7   4  14        0.62       -0.10      0.91 o 
  -6   4  14        5.06        4.55      1.07 o 
  -5   4  14       28.20       29.36      1.57 o 
  -4   4  14      182.00      179.52      3.84 o 
  -3   4  14      346.76      333.61      5.90 o 
  -2   4  14        1.58        1.11      0.60 o 
  -1   4  14       40.56       38.50      1.51 o 
   0   4  14       25.12       23.43      1.51 o 
   1   4  14        3.59        3.53      0.67 o 
   2   4  14        4.92        4.16      0.70 o 
   3   4  14       31.62       34.40      1.92 o 
   4   4  14        4.19        4.35      0.85 o 
   5   4  14       11.81       13.93      1.36 o 
   6   4  14       15.21       13.97      2.14 o 
 -12   5  14       40.55       37.21      2.71 o 
 -11   5  14        1.05        3.00      1.11 o 
 -10   5  14       16.63       16.70      1.74 o 
  -9   5  14       25.26       25.43      2.31 o 
  -8   5  14       37.74       45.53      2.70 o 
  -7   5  14        7.72        6.87      1.68 o 
  -6   5  14        3.46        4.70      0.94 o 
  -5   5  14        0.11       -0.53      0.70 o 
  -4   5  14        0.02        1.64      0.85 o 
  -3   5  14        1.80        1.12      0.74 o 
  -2   5  14       20.24       21.90      1.28 o 
  -1   5  14        1.05        0.19      0.57 o 
   0   5  14       22.50       21.58      1.09 o 
   1   5  14       13.68       14.96      0.97 o 
   2   5  14       73.64       72.60      2.19 o 
   3   5  14       64.80       64.35      2.01 o 
   4   5  14       13.52       15.86      1.34 o 
   5   5  14        1.14        1.21      1.28 o 
   6   5  14        0.71        0.20      1.00 o 
 -12   6  14        0.12       -1.35      1.63 o 
 -11   6  14        0.06        1.36      1.18 o 
 -10   6  14       69.80       67.28      2.35 o 
  -9   6  14       13.92       14.97      1.59 o 
  -8   6  14        1.05        0.38      1.12 o 
  -7   6  14       11.91        9.43      1.26 o 
  -6   6  14       45.07       48.73      2.22 o 
  -5   6  14       23.66       23.54      1.56 o 
  -4   6  14      226.75      219.31      4.59 o 
  -3   6  14       73.47       74.85      2.48 o 
  -2   6  14      157.12      154.95      3.90 o 
  -1   6  14       62.15       64.29      2.70 o 
   0   6  14      141.86      139.02      2.98 o 
   1   6  14       29.15       26.71      1.35 o 
   2   6  14        9.10        8.85      1.00 o 
   3   6  14       64.78       62.94      2.46 o 
   4   6  14       12.45       12.94      1.28 o 
   5   6  14       20.26       22.74      1.71 o 
   6   6  14        5.50        6.09      1.75 o 
 -12   7  14        3.75        2.24      1.48 o 
 -11   7  14        0.50        2.29      1.24 o 
 -10   7  14        0.38        0.12      0.95 o 
  -9   7  14        0.45        0.53      1.05 o 
  -8   7  14       41.78       43.98      2.56 o 
  -7   7  14       11.46        9.28      1.30 o 
  -6   7  14       67.79       71.30      2.57 o 
  -5   7  14      103.70      108.41      3.36 o 
  -4   7  14       30.66       31.72      1.80 o 
  -3   7  14        4.72        2.95      0.97 o 
  -2   7  14       24.63       24.16      1.67 o 
  -1   7  14        9.16       11.68      1.24 o 
   0   7  14       10.78       11.47      0.97 o 
   1   7  14       26.36       25.13      1.58 o 
   2   7  14        0.05        0.67      0.69 o 
   3   7  14        0.35       -0.60      0.96 o 
   4   7  14       11.67       12.99      1.50 o 
   5   7  14        4.72        4.98      1.13 o 
   6   7  14        4.57        4.74      2.18 o 
 -11   8  14       46.76       41.91      2.88 o 
 -10   8  14       10.04       11.98      1.52 o 
  -9   8  14        6.85        5.82      1.76 o 
  -8   8  14       11.94       11.09      1.65 o 
  -7   8  14       12.97       11.34      1.64 o 
  -6   8  14        6.09        4.13      1.21 o 
  -5   8  14       24.30       23.36      1.92 o 
  -4   8  14        2.35        3.21      1.05 o 
  -3   8  14       18.57       19.42      2.91 o 
  -2   8  14      431.55      439.86      8.95 o 
  -1   8  14       14.37       14.78      1.64 o 
   0   8  14       26.31       25.40      1.38 o 
   1   8  14       71.38       70.70      2.25 o 
   2   8  14       24.75       26.86      1.57 o 
   3   8  14       28.14       24.44      1.72 o 
   4   8  14        6.57        6.21      1.20 o 
   5   8  14       15.91       16.82      1.90 o 
 -11   9  14        1.52        0.65      1.64 o 
 -10   9  14        5.16        5.68      1.35 o 
  -9   9  14        0.80        0.92      1.33 o 
  -8   9  14       30.63       29.72      2.43 o 
  -7   9  14       60.45       62.25      3.11 o 
  -6   9  14       25.88       25.80      3.03 o 
  -5   9  14        6.73        4.72      1.23 o 
  -4   9  14       48.52       54.58      2.60 o 
  -3   9  14       42.43       49.07      2.50 o 
  -2   9  14        2.20        2.48      1.01 o 
  -1   9  14        0.25       -0.80      0.80 o 
   0   9  14        4.69        5.24      1.00 o 
   1   9  14       10.69       13.46      1.25 o 
   2   9  14        0.13        0.46      0.80 o 
   3   9  14        1.51        1.75      0.99 o 
   4   9  14       18.74       19.15      2.06 o 
   5   9  14        5.39        3.76      1.26 o 
 -10  10  14        6.10        7.32      1.48 o 
  -9  10  14        0.30       -1.28      1.53 o 
  -8  10  14        0.75        1.48      1.22 o 
  -7  10  14        0.61       -0.43      1.15 o 
  -6  10  14       57.05       59.29      3.07 o 
  -5  10  14        1.52        2.76      1.17 o 
  -4  10  14        5.87        4.37      1.25 o 
  -3  10  14        2.94        3.25      1.13 o 
  -2  10  14        0.41        1.55      1.01 o 
  -1  10  14        2.27        0.52      1.67 o 
   0  10  14       38.76       42.70      2.13 o 
   1  10  14        5.77        5.90      1.05 o 
   2  10  14       18.94       19.76      1.69 o 
   3  10  14        0.20        0.04      0.99 o 
   4  10  14        2.14        2.28      1.15 o 
 -10  11  14        1.13        0.43      1.38 o 
  -9  11  14        3.85        2.47      1.54 o 
  -8  11  14        6.12        6.99      2.07 o 
  -7  11  14       15.96       18.23      2.10 o 
  -6  11  14        9.22       12.17      1.73 o 
  -5  11  14       22.79       22.60      3.28 o 
  -4  11  14       22.62       26.99      2.21 o 
  -3  11  14        0.28        0.30      0.99 o 
  -2  11  14        7.18        5.75      1.47 o 
  -1  11  14        5.07        5.43      1.28 o 
   0  11  14        8.65        9.82      1.49 o 
   1  11  14       97.15       99.56      7.17 o 
   2  11  14       71.72       78.14      4.57 o 
   3  11  14       16.86       19.31      1.82 o 
   4  11  14       34.76       39.75      3.75 o 
  -9  12  14        0.70        0.04      1.50 o 
  -8  12  14        0.60        0.52      1.26 o 
  -7  12  14        0.45       -0.75      1.58 o 
  -6  12  14        7.61       10.31      1.74 o 
  -5  12  14       25.67       27.87      2.40 o 
  -4  12  14        3.84        3.48      1.35 o 
  -3  12  14        6.17        6.57      1.46 o 
  -2  12  14       53.26       53.20      2.93 o 
  -1  12  14        1.70        1.52      1.16 o 
   0  12  14       34.48       33.95      2.82 o 
   1  12  14       82.77       77.08      6.76 o 
   2  12  14       47.41       47.85      2.67 o 
   3  12  14        2.52        0.87      1.32 o 
  -8  13  14        2.81        2.70      3.33 o 
  -7  13  14       22.42       28.25      4.14 o 
  -6  13  14       14.90       17.43      2.60 o 
  -5  13  14        0.00        2.48      1.68 o 
  -4  13  14        1.54        0.48      1.48 o 
  -3  13  14       15.11       19.67      2.53 o 
  -2  13  14        0.53        1.56      1.45 o 
  -1  13  14        7.12       12.95      2.30 o 
   0  13  14        3.57        3.06      1.57 o 
   1  13  14       26.03       30.33      2.93 o 
   2  13  14        1.94       -1.36      1.36 o 
  -7  14  14        0.48       -0.89      1.27 o 
  -6  14  14       14.35       20.59      2.83 o 
  -5  14  14        0.53        2.24      1.83 o 
  -4  14  14        3.11        3.90      2.19 o 
  -3  14  14        3.04        2.67      1.69 o 
  -2  14  14       12.62       10.21      2.08 o 
  -1  14  14        0.49        0.16      1.50 o 
   0  14  14        0.00       -1.43      1.43 o 
   1  14  14       30.20       28.77      7.98 o 
  -5  15  14       21.65       26.44      3.23 o 
  -4  15  14        3.56        2.65      1.89 o 
  -3  15  14        1.83        0.21      1.60 o 
  -2  15  14       15.38       16.45      2.56 o 
  -1  15  14       10.03       13.28      2.32 o 
 -12   1  15       27.97       27.99      2.60 o 
 -11   1  15       36.51       43.00      4.91 o 
 -10   1  15        2.02        2.43      1.14 o 
  -9   1  15        8.48        8.18      1.29 o 
  -8   1  15       24.53       21.41      1.52 o 
  -7   1  15        0.77        0.75      0.79 o 
  -6   1  15       20.61       24.55      1.34 o 
  -5   1  15       38.30       37.01      1.70 o 
  -4   1  15      134.71      130.70      2.73 o 
  -3   1  15        0.19        0.10      0.49 o 
  -2   1  15       43.01       39.63      4.57 o 
  -1   1  15        4.81        4.61      1.34 o 
   2   1  15       14.98       15.65      0.89 o 
   3   1  15       11.25       12.57      1.00 o 
   4   1  15        0.95        1.67      0.92 o 
   5   1  15       13.83       17.73      1.27 o 
   6   1  15        1.91        1.47      0.91 o 
 -12   2  15        6.66        6.64      1.44 o 
 -11   2  15        1.56        2.19      1.76 o 
 -10   2  15       49.14       56.08      2.99 o 
  -9   2  15        0.00       -0.94      0.99 o 
  -8   2  15      102.85      102.39      3.09 o 
  -7   2  15        1.27        1.45      0.98 o 
  -6   2  15        1.57        0.13      0.70 o 
  -5   2  15        2.41        0.87      0.91 o 
  -4   2  15      220.69      213.33      5.83 o 
  -3   2  15        1.62        1.33      0.59 o 
  -2   2  15        0.01       -0.05      0.50 o 
  -1   2  15        1.18        0.93      1.08 o 
   0   2  15        0.59       -0.01      0.60 o 
   1   2  15       18.66       17.13      1.47 o 
   2   2  15       57.11       54.39      1.61 o 
   3   2  15       11.08       12.37      1.65 o 
   4   2  15        3.73        3.18      0.95 o 
   5   2  15       86.96       91.58      5.46 o 
   6   2  15       20.57       26.33      1.62 o 
 -12   3  15        2.42        1.28      1.39 o 
 -11   3  15        0.04       -1.48      1.59 o 
 -10   3  15        0.08       -0.68      1.19 o 
  -9   3  15      148.66      138.65      3.84 o 
  -8   3  15       77.28       76.72      2.73 o 
  -7   3  15       19.59       19.32      1.50 o 
  -6   3  15       28.49       26.76      3.27 o 
  -5   3  15      100.11      108.04      3.28 o 
  -4   3  15      320.19      296.80      8.99 o 
  -3   3  15       13.32       13.71      1.14 o 
  -2   3  15        2.49        3.79      0.71 o 
  -1   3  15       25.37       21.84      1.04 o 
   0   3  15        1.49        2.30      0.77 o 
   1   3  15        1.51        1.39      0.52 o 
   2   3  15       24.14       25.62      1.23 o 
   3   3  15        0.22       -0.02      0.67 o 
   4   3  15        0.92        0.34      0.78 o 
   5   3  15       43.41       45.80      3.17 o 
   6   3  15       43.45       45.80      1.98 o 
 -12   4  15        8.20        8.54      1.75 o 
 -11   4  15       46.08       56.09      6.41 o 
 -10   4  15        1.39        1.00      1.13 o 
  -9   4  15      106.04      100.26      3.28 o 
  -8   4  15      197.91      198.42      4.60 o 
  -7   4  15      110.10      112.35      3.70 o 
  -6   4  15       11.66       11.24      1.87 o 
  -5   4  15        2.09       -0.11      0.83 o 
  -4   4  15       97.92      102.39      3.13 o 
  -3   4  15      181.46      183.95      3.84 o 
  -2   4  15       27.44       24.23      1.27 o 
  -1   4  15       58.70       58.77      2.94 o 
   0   4  15       38.12       36.87      1.35 o 
   1   4  15       23.74       23.91      1.26 o 
   2   4  15       38.65       39.88      1.86 o 
   3   4  15       31.41       30.23      1.98 o 
   4   4  15        6.04        5.52      0.99 o 
   5   4  15        3.66        3.45      1.21 o 
   6   4  15        0.83        0.99      1.03 o 
 -12   5  15       30.89       32.50      2.62 o 
 -11   5  15        8.61        8.33      1.61 o 
 -10   5  15        0.15        1.28      1.13 o 
  -9   5  15      152.73      156.49      4.17 o 
  -8   5  15        7.01        6.69      1.22 o 
  -7   5  15        0.02        0.43      1.04 o 
  -6   5  15       63.91       61.37      2.64 o 
  -5   5  15        0.58       -0.15      0.99 o 
  -4   5  15      239.52      245.98      8.43 o 
  -3   5  15        3.31        5.46      0.89 o 
  -2   5  15        2.40        1.81      0.70 o 
  -1   5  15       58.72       57.42      4.88 o 
   0   5  15        0.06       -0.54      0.56 o 
   1   5  15       76.82       75.88      2.04 o 
   2   5  15        2.32        1.05      0.66 o 
   3   5  15       26.29       24.95      1.96 o 
   4   5  15        0.14        0.35      0.83 o 
   5   5  15        0.00       -0.41      0.89 o 
 -11   6  15       26.46       27.47      2.03 o 
 -10   6  15       13.08       13.71      1.95 o 
  -9   6  15       26.53       25.29      1.97 o 
  -8   6  15        2.01        2.73      1.41 o 
  -7   6  15       67.37       66.84      4.69 o 
  -6   6  15       77.17       85.79      2.81 o 
  -5   6  15       10.07       11.10      1.23 o 
  -4   6  15        4.28        5.09      0.98 o 
  -3   6  15       14.41       16.17      1.30 o 
  -2   6  15        0.52        1.28      0.83 o 
  -1   6  15       76.58       78.09      2.79 o 
   0   6  15       96.34      101.68      2.73 o 
   1   6  15       36.61       38.21      2.73 o 
   2   6  15        0.11        0.02      0.67 o 
   3   6  15       11.95       12.22      1.30 o 
   4   6  15        2.09        2.16      0.93 o 
   5   6  15        0.42        0.22      0.91 o 
 -11   7  15       11.11        8.45      1.68 o 
 -10   7  15        3.74        4.57      1.59 o 
  -9   7  15        4.84        3.09      1.38 o 
  -8   7  15        5.68        6.23      1.47 o 
  -7   7  15        1.87        1.80      1.16 o 
  -6   7  15        5.32        3.41      1.04 o 
  -5   7  15       39.36       43.23      2.32 o 
  -4   7  15        3.35        3.40      1.06 o 
  -3   7  15        0.16        0.22      0.82 o 
  -2   7  15      100.03      102.13      3.21 o 
  -1   7  15       14.09       12.35      1.30 o 
   0   7  15       55.57       54.56      2.07 o 
   1   7  15        0.92        0.20      1.02 o 
   2   7  15       37.92       41.92      1.80 o 
   3   7  15        5.98        2.86      0.99 o 
   4   7  15       24.59       24.59      1.77 o 
   5   7  15       14.86       15.64      1.59 o 
 -11   8  15       35.21       34.88      2.69 o 
 -10   8  15       10.22       11.57      1.91 o 
  -9   8  15        0.92        0.16      1.26 o 
  -8   8  15        4.33        5.14      1.94 o 
  -7   8  15       12.92       11.70      1.65 o 
  -6   8  15        0.24        0.59      1.07 o 
  -5   8  15       20.02       19.92      1.82 o 
  -4   8  15       10.81        9.36      1.41 o 
  -3   8  15        0.11       -0.30      0.84 o 
  -2   8  15        4.67        4.97      1.14 o 
  -1   8  15        4.16        3.10      1.02 o 
   0   8  15       56.81       54.20      2.73 o 
   1   8  15        1.78        1.53      0.82 o 
   2   8  15        0.86        0.81      0.88 o 
   3   8  15       35.21       38.43      2.09 o 
   4   8  15        0.02        1.12      1.02 o 
 -10   9  15        6.90        5.65      1.35 o 
  -9   9  15       42.86       42.43      3.68 o 
  -8   9  15        9.31        9.44      1.75 o 
  -7   9  15        9.80        7.36      1.99 o 
  -6   9  15        0.75        1.81      1.45 o 
  -5   9  15       25.98       21.81      2.00 o 
  -4   9  15        8.68        8.72      1.40 o 
  -3   9  15        0.64        1.88      1.00 o 
  -2   9  15       22.36       20.51      1.80 o 
  -1   9  15        0.07        0.94      0.94 o 
   0   9  15        1.99        3.23      1.22 o 
   1   9  15       12.99       12.00      1.23 o 
   2   9  15        1.41        1.38      0.95 o 
   3   9  15        0.01        0.11      0.95 o 
   4   9  15       51.29       60.43      2.66 o 
 -10  10  15        0.01       -0.21      1.48 o 
  -9  10  15       29.75       31.36      4.17 o 
  -8  10  15        9.63       13.22      1.92 o 
  -7  10  15        0.11        0.76      1.18 o 
  -6  10  15        2.27        2.67      1.29 o 
  -5  10  15       30.13       28.29      3.34 o 
  -4  10  15        0.04        0.50      1.05 o 
  -3  10  15        2.96        2.68      1.09 o 
  -2  10  15        0.03        0.10      2.03 o 
  -1  10  15       19.71       19.99      1.83 o 
   0  10  15       19.80       20.17      1.83 o 
   1  10  15        0.67        1.63      1.30 o 
   2  10  15        0.34        1.39      1.02 o 
   3  10  15        6.92        8.50      1.36 o 
  -9  11  15       17.70       19.58      2.94 o 
  -8  11  15        0.63        0.35      1.66 o 
  -7  11  15       11.03       10.37      2.86 o 
  -6  11  15        6.39        6.87      1.55 o 
  -5  11  15       10.78       12.64      1.77 o 
  -4  11  15        0.34       -0.84      1.24 o 
  -3  11  15        7.18        5.38      1.37 o 
  -2  11  15        3.56        5.35      1.33 o 
  -1  11  15        3.45        5.32      1.33 o 
   0  11  15       15.72       14.64      2.76 o 
   1  11  15       87.17       86.62      3.98 o 
   2  11  15        4.83        5.37      1.33 o 
   3  11  15        0.39        1.02      1.17 o 
  -8  12  15        1.41        3.31      1.96 o 
  -7  12  15        3.75        4.61      2.32 o 
  -6  12  15        0.16        1.56      1.66 o 
  -5  12  15        3.69        6.35      2.21 o 
  -4  12  15        3.58        3.22      1.54 o 
  -3  12  15       46.07       45.38      3.17 o 
  -2  12  15       40.92       37.20      2.99 o 
  -1  12  15        0.92        0.37      3.37 o 
   0  12  15       34.89       30.95      2.80 o 
   1  12  15        8.37        9.85      1.92 o 
   2  12  15        2.63        5.07      1.67 o 
  -7  13  15        2.80        3.06      1.95 o 
  -6  13  15       13.97       15.59      2.63 o 
  -5  13  15        4.07        4.33      1.87 o 
  -4  13  15        4.73        3.33      1.59 o 
  -3  13  15        2.29        3.68      1.64 o 
  -2  13  15       11.92       10.60      2.00 o 
  -1  13  15       17.09       17.50      2.34 o 
   0  13  15        0.11        1.41      1.49 o 
   1  13  15       46.98       50.03      5.75 o 
  -5  14  15       39.04       44.39      3.81 o 
  -4  14  15        4.94        5.33      1.95 o 
  -3  14  15        0.00        0.84      1.58 o 
  -2  14  15       10.34       11.86      3.58 o 
  -1  14  15       11.42       10.44      2.06 o 
 -12   0  16        1.04        0.67      2.59 o 
 -11   0  16       12.70       17.16      3.56 o 
 -10   0  16       74.04       70.53      5.56 o 
  -9   0  16       59.86       53.38      3.58 o 
  -8   0  16       11.96       13.84      2.57 o 
  -7   0  16       35.14       36.62      2.34 o 
  -6   0  16       23.10       24.91      3.09 o 
  -5   0  16        8.80       10.91      2.44 o 
  -4   0  16       40.11       36.68      1.88 o 
  -3   0  16       17.51       13.90      3.62 o 
  -2   0  16       13.03       13.85      2.83 o 
  -1   0  16       46.94       49.73      4.23 o 
   2   0  16      202.73      202.34      6.46 o 
   3   0  16        0.15        0.00      0.85 o 
   4   0  16        0.31        0.91      0.99 o 
   5   0  16        1.60        0.60      1.36 o 
 -12   1  16        7.48        5.85      2.52 o 
 -11   1  16       29.75       30.37      3.05 o 
 -10   1  16        0.09        0.65      1.55 o 
  -9   1  16        0.38       -0.97      0.97 o 
  -8   1  16        0.40       -0.01      0.83 o 
  -7   1  16       26.93       25.12      1.59 o 
  -6   1  16        0.00       -0.17      0.65 o 
  -5   1  16       51.49       48.12      1.57 o 
  -4   1  16       15.80       15.91      1.57 o 
  -3   1  16       25.97       27.66      1.16 o 
  -2   1  16      162.51      156.07      3.13 o 
  -1   1  16        4.46        3.48      1.54 o 
   2   1  16       10.20       11.37      1.17 o 
   3   1  16       77.91       76.55      2.15 o 
   4   1  16        1.09        1.09      0.72 o 
   5   1  16        0.67       -0.75      0.75 o 
 -12   2  16        7.68        6.12      1.56 o 
 -11   2  16        0.83        2.38      1.73 o 
 -10   2  16       12.71       14.54      2.20 o 
  -9   2  16       18.53       15.73      1.65 o 
  -8   2  16        0.06       -0.43      0.89 o 
  -7   2  16       16.48       15.82      1.40 o 
  -6   2  16       53.50       55.67      4.80 o 
  -5   2  16       23.51       23.77      1.73 o 
  -4   2  16        8.60        8.51      1.01 o 
  -3   2  16        6.32        6.61      1.06 o 
  -2   2  16        0.01       -0.07      0.67 o 
  -1   2  16       40.97       39.53      2.93 o 
   0   2  16        0.43        2.35      0.78 o 
   1   2  16       15.49       13.52      1.39 o 
   2   2  16       36.46       36.94      1.83 o 
   3   2  16       15.25       15.37      1.26 o 
   4   2  16       22.65       25.96      1.51 o 
   5   2  16       15.23       17.12      1.82 o 
 -12   3  16       11.28        8.85      1.71 o 
 -11   3  16        1.54       -0.89      1.53 o 
 -10   3  16        6.04        6.54      1.86 o 
  -9   3  16        0.11        0.78      1.06 o 
  -8   3  16        0.02        1.69      0.97 o 
  -7   3  16       31.20       30.48      1.83 o 
  -6   3  16       66.60       60.58      3.74 o 
  -5   3  16       13.90       11.66      1.33 o 
  -4   3  16       38.67       39.82      1.96 o 
  -3   3  16        3.55        3.56      0.82 o 
  -2   3  16       41.32       38.56      1.50 o 
  -1   3  16        3.99        2.38      0.95 o 
   0   3  16        0.65        0.28      0.83 o 
   1   3  16        0.09       -0.25      0.73 o 
   2   3  16        4.71        3.88      0.73 o 
   3   3  16        7.94        9.59      1.00 o 
   4   3  16        0.47       -0.01      0.80 o 
   5   3  16        0.45       -0.48      0.90 o 
 -11   4  16        5.72        5.01      1.93 o 
 -10   4  16        0.95        1.30      1.33 o 
  -9   4  16       46.31       46.79      3.99 o 
  -8   4  16        1.55        1.17      0.95 o 
  -7   4  16       12.19       12.44      1.33 o 
  -6   4  16        0.19       -0.91      0.91 o 
  -5   4  16        0.04        0.08      0.86 o 
  -4   4  16       15.50       13.23      1.34 o 
  -3   4  16       77.08       84.14      3.59 o 
  -2   4  16       10.12       10.36      1.03 o 
  -1   4  16       29.32       27.69      1.44 o 
   0   4  16       36.17       36.09      1.39 o 
   1   4  16        5.88        4.28      0.72 o 
   2   4  16       69.11       69.79      2.10 o 
   3   4  16        0.00        1.49      0.78 o 
   4   4  16        1.40        1.68      0.90 o 
   5   4  16        5.12        4.41      1.62 o 
 -11   5  16       36.46       37.52      3.39 o 
 -10   5  16        0.50        2.59      1.42 o 
  -9   5  16       35.55       35.37      2.59 o 
  -8   5  16       15.05       11.23      1.62 o 
  -7   5  16       19.09       23.34      2.54 o 
  -6   5  16       20.10       19.36      1.77 o 
  -5   5  16        9.23        8.41      1.28 o 
  -4   5  16       18.28       14.77      1.45 o 
  -3   5  16       55.57       55.67      2.05 o 
  -2   5  16      188.96      191.17      4.03 o 
  -1   5  16        2.82        2.32      1.49 o 
   0   5  16        0.05       -0.16      0.62 o 
   1   5  16        0.45       -0.09      0.66 o 
   2   5  16        0.07        0.27      0.68 o 
   3   5  16       15.95       16.17      1.30 o 
   4   5  16        5.08        4.53      1.03 o 
 -11   6  16        4.66        5.19      1.78 o 
 -10   6  16       11.85       15.21      2.02 o 
  -9   6  16        4.41        6.05      1.49 o 
  -8   6  16       12.30       12.68      1.48 o 
  -7   6  16       20.29       21.09      3.61 o 
  -6   6  16        0.00       -0.95      0.95 o 
  -5   6  16       50.71       49.58      3.84 o 
  -4   6  16        0.27       -0.74      0.74 o 
  -3   6  16       11.89       13.07      1.22 o 
  -2   6  16       42.86       42.52      2.06 o 
  -1   6  16        4.63        3.81      1.06 o 
   0   6  16       59.90       60.54      3.16 o 
   1   6  16        0.51        0.91      0.75 o 
   2   6  16       18.40       16.77      1.31 o 
   3   6  16        1.30        1.05      0.86 o 
   4   6  16        6.93        8.07      1.19 o 
 -10   7  16       52.71       57.21      3.46 o 
  -9   7  16       32.80       32.48      3.38 o 
  -8   7  16        1.76        0.16      3.34 o 
  -7   7  16        6.94        8.96      1.57 o 
  -6   7  16       20.69       20.97      2.08 o 
  -5   7  16       63.57       61.89      2.42 o 
  -4   7  16        7.49        8.53      1.31 o 
  -3   7  16       58.37       61.34      4.51 o 
  -2   7  16       14.45       17.95      1.56 o 
  -1   7  16        1.36        0.55      1.00 o 
   0   7  16        0.69        1.99      1.03 o 
   1   7  16        7.88        7.68      1.06 o 
   2   7  16        9.11        9.43      1.16 o 
   3   7  16       12.72       11.81      1.32 o 
   4   7  16        0.08        1.05      0.96 o 
 -10   8  16        1.07        0.91      1.49 o 
  -9   8  16        8.56        9.56      1.74 o 
  -8   8  16       19.14       15.55      2.42 o 
  -7   8  16        0.53        1.94      1.49 o 
  -6   8  16       65.64       67.04      3.12 o 
  -5   8  16        3.38        4.00      1.21 o 
  -4   8  16        0.51       -0.37      0.98 o 
  -3   8  16       37.46       39.83      2.35 o 
  -2   8  16        8.54        6.72      1.22 o 
  -1   8  16       19.27       20.46      1.71 o 
   0   8  16        1.46        0.06      1.25 o 
   1   8  16        0.55       -0.22      0.84 o 
   2   8  16        0.23        0.11      0.84 o 
   3   8  16        4.27        5.78      1.19 o 
 -10   9  16       31.77       26.54      4.98 o 
  -9   9  16       11.33       15.55      2.07 o 
  -8   9  16        0.37        3.19      1.70 o 
  -7   9  16        0.33        2.91      1.31 o 
  -6   9  16        6.44        7.35      1.51 o 
  -5   9  16        0.24       -0.16      1.04 o 
  -4   9  16        3.00        1.01      1.07 o 
  -3   9  16       23.55       26.14      2.68 o 
  -2   9  16       38.54       36.89      2.24 o 
  -1   9  16       13.04       12.58      1.50 o 
   0   9  16       11.08        9.70      1.58 o 
   1   9  16       30.85       31.95      2.64 o 
   2   9  16        0.17        1.42      0.99 o 
   3   9  16       12.93       12.05      1.45 o 
  -9  10  16        6.53        7.26      2.24 o 
  -8  10  16        0.04        0.05      3.27 o 
  -7  10  16       38.02       38.72      4.24 o 
  -6  10  16        4.23        3.19      1.33 o 
  -5  10  16        3.80        2.37      1.51 o 
  -4  10  16        0.66       -0.79      1.02 o 
  -3  10  16        0.53       -0.95      0.95 o 
  -2  10  16       13.85       14.93      1.69 o 
  -1  10  16        7.48        4.57      1.41 o 
   0  10  16       14.56       12.96      2.09 o 
   1  10  16        7.59        5.90      1.54 o 
   2  10  16        1.56        0.94      1.06 o 
  -8  11  16       24.79       24.90      4.01 o 
  -7  11  16        5.16        6.56      1.99 o 
  -6  11  16        3.36        5.30      2.03 o 
  -5  11  16        0.06        0.38      1.43 o 
  -4  11  16        8.55        6.87      1.72 o 
  -3  11  16       12.98       13.81      4.49 o 
  -2  11  16        0.03        0.30      1.81 o 
  -1  11  16       51.53       54.35      5.89 o 
   0  11  16        1.10       -1.55      2.08 o 
   1  11  16        8.35       10.57      1.84 o 
  -7  12  16        0.01       -1.55      1.55 o 
  -6  12  16        0.33       -1.34      1.34 o 
  -5  12  16        3.11        2.30      2.14 o 
  -4  12  16        1.00        3.19      1.58 o 
  -3  12  16        0.53       -0.04      1.37 o 
  -2  12  16        0.76        0.86      1.62 o 
  -1  12  16        1.11        1.03      1.54 o 
   0  12  16       31.76       36.67      2.99 o 
  -5  13  16        0.02        1.94      1.67 o 
  -4  13  16        0.00        0.77      1.54 o 
  -3  13  16        0.24        0.06      1.50 o 
  -2  13  16        0.37       -0.79      1.61 o 
  -1  13  16        1.59        4.48      2.90 o 
 -11   1  17        0.45        2.39      2.23 o 
 -10   1  17       28.29       35.04      3.10 o 
  -9   1  17        7.15        6.68      1.74 o 
  -8   1  17       37.34       37.72      1.98 o 
  -7   1  17        2.82        3.48      0.92 o 
  -6   1  17        3.54        4.58      0.88 o 
  -5   1  17       17.93       18.35      1.10 o 
  -4   1  17        8.92        9.08      0.80 o 
  -3   1  17        0.24        1.97      0.62 o 
  -2   1  17       10.74        9.80      0.82 o 
   2   1  17        4.54        4.01      0.95 o 
   3   1  17        5.79        6.94      1.03 o 
   4   1  17        0.03       -0.51      0.81 o 
 -11   2  17       12.31       13.41      2.37 o 
 -10   2  17       46.13       49.11      3.59 o 
  -9   2  17       14.95       16.97      2.27 o 
  -8   2  17        7.12        6.68      1.13 o 
  -7   2  17       26.23       27.24      1.75 o 
  -6   2  17        6.55        6.92      0.96 o 
  -5   2  17       56.07       52.54      2.92 o 
  -4   2  17        1.16        1.43      0.85 o 
  -3   2  17        6.15        5.48      0.74 o 
  -2   2  17        1.28        1.53      0.57 o 
  -1   2  17        0.70        0.17      1.65 o 
   1   2  17       20.06       20.48      1.75 o 
   2   2  17      251.01      253.05     15.22 o 
   3   2  17       92.56       93.82      2.51 o 
   4   2  17       23.27       22.76      1.70 o 
 -11   3  17       24.66       22.27      2.78 o 
 -10   3  17        1.35        0.36      1.54 o 
  -9   3  17       51.72       54.29      3.34 o 
  -8   3  17       38.51       34.55      2.07 o 
  -7   3  17        4.36        5.35      1.07 o 
  -6   3  17        0.82        0.39      0.79 o 
  -5   3  17       13.85       15.65      1.53 o 
  -4   3  17        3.22        3.35      0.95 o 
  -3   3  17       29.24       29.24      1.50 o 
  -2   3  17        3.37        3.83      0.74 o 
  -1   3  17        0.20       -0.32      0.55 o 
   0   3  17        3.92        4.24      1.38 o 
   1   3  17       71.77       71.98      2.47 o 
   2   3  17      132.06      131.83      3.01 o 
   3   3  17        9.75       10.89      1.07 o 
   4   3  17        4.64        4.78      0.97 o 
 -11   4  17        0.05       -1.59      1.59 o 
 -10   4  17        0.14       -0.48      1.26 o 
  -9   4  17       55.00       56.03      2.94 o 
  -8   4  17        0.10       -0.87      1.13 o 
  -7   4  17        0.05       -0.81      0.81 o 
  -6   4  17        0.47        2.49      1.28 o 
  -5   4  17       53.57       56.08      2.52 o 
  -4   4  17        4.23        4.12      1.02 o 
  -3   4  17       25.84       25.89      1.60 o 
  -2   4  17       20.58       18.46      1.22 o 
  -1   4  17       26.21       24.89      1.42 o 
   0   4  17       14.51       17.12      1.34 o 
   1   4  17       52.31       54.37      1.77 o 
   2   4  17       85.96       86.52      2.40 o 
   3   4  17        0.67        0.04      0.76 o 
   4   4  17        5.23        6.32      1.07 o 
 -10   5  17        3.43        2.71      1.46 o 
  -9   5  17       14.13       14.97      2.84 o 
  -8   5  17       23.99       23.21      2.06 o 
  -7   5  17        1.40        0.70      1.12 o 
  -6   5  17       50.19       49.32      2.60 o 
  -5   5  17        2.66        3.35      1.10 o 
  -4   5  17        0.06        0.91      0.91 o 
  -3   5  17       61.60       59.66      2.36 o 
  -2   5  17        2.83        3.67      1.25 o 
  -1   5  17       32.24       31.40      1.87 o 
   0   5  17        1.44        0.29      0.84 o 
   1   5  17        2.27        1.58      0.76 o 
   2   5  17       14.77       17.61      1.31 o 
   3   5  17        0.05       -0.79      0.79 o 
 -10   6  17        3.01        2.87      1.72 o 
  -9   6  17        2.29        0.35      1.22 o 
  -8   6  17        5.79        5.53      1.39 o 
  -7   6  17        2.07        1.85      1.37 o 
  -6   6  17        1.22        3.18      1.21 o 
  -5   6  17       44.56       43.74      2.42 o 
  -4   6  17       64.29       65.01      2.67 o 
  -3   6  17      139.47      147.75      4.65 o 
  -2   6  17       35.52       35.77      2.80 o 
  -1   6  17       44.49       46.89      2.37 o 
   0   6  17       15.67       18.17      1.60 o 
   1   6  17        1.63        1.49      0.97 o 
   2   6  17        4.87        3.86      0.94 o 
   3   6  17        0.34       -0.58      0.84 o 
 -10   7  17       14.29       11.08      1.98 o 
  -9   7  17       16.15       19.79      2.86 o 
  -8   7  17        8.04        9.58      2.68 o 
  -7   7  17        8.55        7.79      1.79 o 
  -6   7  17       39.73       32.46      2.72 o 
  -5   7  17       48.66       51.80      4.10 o 
  -4   7  17       35.01       33.88      3.44 o 
  -3   7  17        0.44        1.04      0.99 o 
  -2   7  17       55.36       50.89      2.37 o 
  -1   7  17       33.97       32.83      3.25 o 
   0   7  17       15.00       18.65      1.77 o 
   1   7  17        4.33        5.25      1.02 o 
   2   7  17        4.36        4.65      1.02 o 
   3   7  17       10.12       12.32      1.37 o 
  -9   8  17        0.15        0.52      1.39 o 
  -8   8  17        5.50        5.91      1.86 o 
  -7   8  17       59.61       61.47      6.99 o 
  -6   8  17        0.00        0.33      1.30 o 
  -5   8  17        2.71        2.33      1.30 o 
  -4   8  17        4.84        3.98      1.22 o 
  -3   8  17        0.09        0.99      1.14 o 
  -2   8  17       29.36       26.67      1.92 o 
  -1   8  17        1.62       -0.19      1.02 o 
   0   8  17        5.65        3.72      1.26 o 
   1   8  17       10.66       10.76      3.59 o 
   2   8  17        2.47        2.76      1.00 o 
  -9   9  17       16.06       13.00      1.95 o 
  -8   9  17        4.47        5.18      1.87 o 
  -7   9  17       21.18       25.94      2.76 o 
  -6   9  17        0.45       -1.15      2.08 o 
  -5   9  17        0.21       -1.01      1.04 o 
  -4   9  17        4.40        3.89      1.24 o 
  -3   9  17       32.21       33.23      2.28 o 
  -2   9  17        0.93        0.02      1.03 o 
  -1   9  17        7.16        7.65      1.52 o 
   0   9  17        6.27        6.62      1.53 o 
   1   9  17       11.72       13.39      1.79 o 
  -8  10  17        2.30        0.20      1.68 o 
  -7  10  17        0.00        1.61      1.63 o 
  -6  10  17        5.16        2.93      1.63 o 
  -5  10  17        5.25        5.88      1.67 o 
  -4  10  17        0.75       -0.87      1.26 o 
  -3  10  17       11.88        8.51      2.54 o 
  -2  10  17        1.55        1.05      1.25 o 
  -1  10  17       27.95       29.62      4.76 o 
   0  10  17       13.89       13.15      1.88 o 
   1  10  17        0.58       -0.11      1.28 o 
  -7  11  17       14.62       15.97      2.49 o 
  -6  11  17        0.02        0.15      1.45 o 
  -5  11  17        2.30        0.83      1.46 o 
  -4  11  17       54.74       60.36      3.54 o 
  -3  11  17        5.51        4.67      1.55 o 
  -2  11  17        0.00        0.36      1.27 o 
  -1  11  17        0.25        0.47      1.30 o 
   0  11  17        6.74        8.98      2.07 o 
  -5  12  17        2.33        3.29      1.64 o 
  -4  12  17        4.32        1.89      1.64 o 
  -3  12  17       17.08       22.09      3.40 o 
  -2  12  17        0.90        0.19      1.37 o 
 -10   0  18       37.19       37.60      4.62 o 
  -9   0  18       14.26       17.45      3.30 o 
  -8   0  18        0.26       -1.58      1.58 o 
  -7   0  18        8.86        7.15      2.00 o 
  -6   0  18       69.70       69.50      4.04 o 
  -5   0  18       57.08       61.33      2.65 o 
  -4   0  18        1.24        2.28      0.91 o 
  -3   0  18       35.15       38.31      3.24 o 
  -2   0  18        2.24        2.79      2.15 o 
   3   0  18       11.83       12.83      1.28 o 
 -10   1  18       33.94       33.59      3.33 o 
  -9   1  18       21.79       19.73      4.83 o 
  -8   1  18       14.05       12.05      1.87 o 
  -7   1  18        0.63       -0.18      0.97 o 
  -6   1  18       42.37       44.33      1.87 o 
  -5   1  18       80.81       76.90      2.02 o 
  -4   1  18        7.25        8.29      0.93 o 
  -3   1  18       12.41       10.96      0.91 o 
  -2   1  18       16.83       17.41      1.47 o 
   2   1  18      122.33      111.02      4.96 o 
   3   1  18        9.44        7.50      0.81 o 
 -10   2  18       10.59       11.90      2.28 o 
  -9   2  18       17.14       16.93      2.28 o 
  -8   2  18        0.18        0.17      1.12 o 
  -7   2  18        1.15        1.28      1.02 o 
  -6   2  18        1.02        0.03      0.78 o 
  -5   2  18        1.41        0.78      0.76 o 
  -4   2  18        3.48        5.42      0.95 o 
  -3   2  18        9.25        8.95      0.99 o 
  -2   2  18        5.76        4.41      1.18 o 
  -1   2  18       64.06       54.22      2.98 o 
   1   2  18        3.29        2.02      1.28 o 
   2   2  18        3.98        4.45      0.98 o 
   3   2  18        0.80       -0.70      0.70 o 
 -10   3  18       58.29       65.03      6.95 o 
  -9   3  18       11.05       14.64      1.91 o 
  -8   3  18        3.18        4.62      1.28 o 
  -7   3  18       10.48       10.19      1.43 o 
  -6   3  18        9.76       10.15      1.11 o 
  -5   3  18        7.28        8.15      1.19 o 
  -4   3  18        9.61       11.48      1.18 o 
  -3   3  18        0.88        0.38      0.72 o 
  -2   3  18        0.46       -0.64      0.65 o 
  -1   3  18       19.15       17.46      2.05 o 
   0   3  18       16.82       14.23      1.94 o 
   1   3  18        2.00        1.98      0.89 o 
   2   3  18        5.44        4.23      1.06 o 
   3   3  18       17.24       15.27      1.16 o 
 -10   4  18       18.20       20.36      2.27 o 
  -9   4  18        0.36       -0.08      1.23 o 
  -8   4  18       13.07       16.21      1.81 o 
  -7   4  18       26.95       28.84      2.06 o 
  -6   4  18       17.60       17.41      2.21 o 
  -5   4  18       60.43       58.57      2.66 o 
  -4   4  18       32.03       29.74      1.93 o 
  -3   4  18        2.59        2.85      1.04 o 
  -2   4  18        0.19        0.22      0.76 o 
  -1   4  18        3.25        2.55      0.84 o 
   0   4  18        0.15       -1.33      1.33 o 
   1   4  18       14.38       12.19      1.07 o 
   2   4  18       15.91       19.73      2.02 o 
 -10   5  18        1.30        1.38      1.47 o 
  -9   5  18       19.26       16.18      1.94 o 
  -8   5  18        1.23        0.24      1.17 o 
  -7   5  18        0.03        1.77      1.11 o 
  -6   5  18       14.66       12.54      1.87 o 
  -5   5  18      154.19      132.47      4.69 o 
  -4   5  18       97.80       99.78      3.49 o 
  -3   5  18       56.81       54.04      2.33 o 
  -2   5  18       37.52       37.36      2.12 o 
  -1   5  18       15.06       16.49      2.71 o 
   0   5  18       19.84       18.95      1.50 o 
   1   5  18        0.12       -0.01      1.63 o 
   2   5  18       21.47       22.28      1.58 o 
  -9   6  18       10.91       13.12      2.09 o 
  -8   6  18        8.36        6.29      1.47 o 
  -7   6  18        2.04        0.81      1.45 o 
  -6   6  18       27.04       32.19      4.06 o 
  -5   6  18        6.96        6.83      1.59 o 
  -4   6  18        7.09        6.23      1.37 o 
  -3   6  18        0.00        0.92      1.96 o 
  -2   6  18        0.86        1.16      1.07 o 
  -1   6  18       18.49       21.30      2.61 o 
   0   6  18        9.35       11.24      2.14 o 
   1   6  18        0.01        0.71      0.97 o 
   2   6  18        4.01        3.61      1.09 o 
  -9   7  18        1.50       -0.25      1.30 o 
  -8   7  18        4.51        4.19      1.44 o 
  -7   7  18        0.03        1.24      1.50 o 
  -6   7  18        9.02       11.96      3.84 o 
  -5   7  18       89.04       80.32      3.70 o 
  -4   7  18        1.28        0.89      1.20 o 
  -3   7  18       91.43       85.31      3.54 o 
  -2   7  18       32.97       32.33      2.28 o 
  -1   7  18       17.32       16.93      1.74 o 
   0   7  18       29.82       30.40      4.26 o 
   1   7  18        9.33       11.23      2.93 o 
  -8   8  18       42.16       42.36      7.92 o 
  -7   8  18        1.75       -0.88      1.33 o 
  -6   8  18       17.34       15.43      2.14 o 
  -5   8  18        3.37        3.19      1.43 o 
  -4   8  18        0.32        0.87      1.19 o 
  -3   8  18        0.35       -0.94      0.94 o 
  -2   8  18        0.21        0.27      1.13 o 
  -1   8  18       19.85       18.44      1.94 o 
   0   8  18        0.00       -0.33      1.06 o 
   1   8  18        0.16       -0.46      1.09 o 
  -7   9  18        0.78        1.11      1.76 o 
  -6   9  18        2.54        0.54      1.39 o 
  -5   9  18       19.08       16.90      2.17 o 
  -4   9  18        0.19        0.37      1.24 o 
  -3   9  18       17.23       16.42      2.41 o 
  -2   9  18        1.03       -0.94      1.13 o 
  -1   9  18        0.10        0.94      1.13 o 
   0   9  18       10.67        8.09      1.63 o 
  -6  10  18        2.50        5.09      1.66 o 
  -5  10  18        0.10       -0.85      1.27 o 
  -4  10  18        0.33        1.85      1.40 o 
  -3  10  18        0.67        1.14      1.30 o 
  -2  10  18        0.00        0.47      1.20 o 
  -1  10  18       14.26       13.84      1.95 o 
  -9   1  19        5.64        5.94      1.73 o 
  -8   1  19        8.04        9.17      1.73 o 
  -7   1  19       14.08       12.68      1.54 o 
  -6   1  19       16.05       14.57      1.48 o 
  -5   1  19       13.98       14.41      1.38 o 
  -4   1  19        1.85        1.04      0.69 o 
  -3   1  19       54.71       55.90      2.05 o 
  -2   1  19        0.86        0.24      1.25 o 
  -9   2  19       16.63       19.71      2.44 o 
  -8   2  19        1.14        1.55      1.40 o 
  -7   2  19        1.27       -0.36      0.96 o 
  -6   2  19       13.33       11.91      1.41 o 
  -5   2  19       20.46       20.29      1.53 o 
  -4   2  19        1.04       -0.02      0.75 o 
  -3   2  19        0.72        0.03      1.24 o 
  -2   2  19        0.01       -0.51      0.67 o 
  -1   2  19       10.65       12.90      1.71 o 
  -9   3  19       69.86       63.85      3.17 o 
  -8   3  19       16.20       15.53      1.76 o 
  -7   3  19        1.63        1.78      1.10 o 
  -6   3  19       23.13       21.48      1.72 o 
  -5   3  19       35.79       35.83      2.54 o 
  -4   3  19       20.48       19.89      1.76 o 
  -3   3  19       39.30       35.39      1.83 o 
  -2   3  19       11.02       11.38      1.14 o 
  -1   3  19        0.00        0.59      1.34 o 
   0   3  19       16.67       16.38      2.05 o 
   1   3  19        4.04        4.39      1.67 o 
  -9   4  19        2.33        2.58      1.44 o 
  -8   4  19       20.19       21.31      2.03 o 
  -7   4  19        4.06        3.15      1.20 o 
  -6   4  19        1.68        0.19      1.70 o 
  -5   4  19       32.83       29.38      2.36 o 
  -4   4  19       33.45       41.56      4.49 o 
  -3   4  19        0.47        1.22      1.29 o 
  -2   4  19       37.24       35.74      5.07 o 
  -1   4  19       23.49       25.03      5.60 o 
   0   4  19        1.38       -0.12      1.51 o 
   1   4  19       30.91       30.49      3.07 o 
  -9   5  19       20.99       21.00      2.17 o 
  -8   5  19        5.97        6.56      1.49 o 
  -7   5  19        8.71        5.94      1.35 o 
  -6   5  19       15.62       14.99      2.02 o 
  -5   5  19       51.79       49.21      4.32 o 
  -4   5  19        0.76        0.88      1.15 o 
  -3   5  19        0.99        0.28      1.05 o 
  -2   5  19       24.44       23.30      1.79 o 
  -1   5  19        0.84        1.29      1.63 o 
   0   5  19       21.04       19.03      1.60 o 
   1   5  19        8.96        7.53      1.19 o 
  -8   6  19        4.36        0.80      1.27 o 
  -7   6  19       24.06       22.66      3.25 o 
  -6   6  19       14.68       13.77      2.06 o 
  -5   6  19       11.72       11.35      1.80 o 
  -4   6  19       24.60       24.83      2.19 o 
  -3   6  19       22.60       23.94      2.06 o 
  -2   6  19       14.92       17.56      1.70 o 
  -1   6  19       19.86       19.97      1.73 o 
   0   6  19        6.89        7.04      1.23 o 
  -7   7  19        5.86        5.05      1.72 o 
  -6   7  19        0.00       -1.19      1.29 o 
  -5   7  19        0.07       -1.60      1.60 o 
  -4   7  19        0.71        2.17      2.69 o 
  -3   7  19        1.06        0.26      1.15 o 
  -2   7  19       25.07       22.11      1.98 o 
  -1   7  19        1.62        0.65      1.17 o 
  -7   8  19        1.01        1.80      2.50 o 
  -6   8  19       29.80       27.43      2.67 o 
  -5   8  19        5.26        4.26      2.95 o 
  -4   8  19        0.39        0.34      1.43 o 
  -3   8  19        4.56        3.32      1.37 o 
  -2   8  19        0.92        0.62      1.22 o 
  -1   8  19       22.23       21.65      3.47 o 
  -5   9  19        4.13        3.61      1.46 o 
  -4   9  19        5.15        5.02      1.59 o 
  -3   9  19        0.93        0.99      1.27 o 
  -8   0  20        0.01        1.45      1.93 o 
  -7   0  20        8.21        3.36      1.97 o 
  -6   0  20       22.65       21.59      2.83 o 
  -5   0  20        0.57       -1.07      1.08 o 
  -4   0  20       18.20       18.59      1.79 o 
  -3   0  20        9.54        8.56      1.17 o 
  -8   1  20        7.13        6.35      1.60 o 
  -7   1  20        4.46        3.77      1.19 o 
  -6   1  20       14.37       11.97      1.56 o 
  -5   1  20       15.57       15.48      1.42 o 
  -4   1  20        0.20        0.60      0.79 o 
  -3   1  20        2.56        3.01      0.77 o 
  -2   1  20       22.43       21.65      2.27 o 
  -8   2  20        0.12       -0.34      1.08 o 
  -7   2  20        0.00       -0.73      1.02 o 
  -6   2  20        1.90        0.54      1.60 o 
  -5   2  20        8.99       10.62      1.52 o 
  -4   2  20        0.89        0.12      1.19 o 
  -3   2  20        1.90        3.20      0.79 o 
  -2   2  20        5.89        5.67      1.68 o 
  -8   3  20        0.40        1.50      1.20 o 
  -7   3  20       15.32       11.97      1.58 o 
  -6   3  20        2.26        2.47      1.18 o 
  -5   3  20        7.28        7.89      1.21 o 
  -4   3  20       18.61       17.53      1.81 o 
  -3   3  20        0.39       -0.43      1.43 o 
  -2   3  20        1.26        0.55      1.52 o 
  -1   3  20       12.63       13.39      2.03 o 
  -7   4  20       10.14        9.69      2.33 o 
  -6   4  20        3.87        4.87      1.19 o 
  -5   4  20        0.99        0.60      1.21 o 
  -4   4  20       31.10       33.65      2.48 o 
  -3   4  20       29.17       31.92      2.14 o 
  -2   4  20        7.50        7.72      1.17 o 
  -1   4  20        2.52        0.45      1.58 o 
  -7   5  20        1.06        0.91      1.12 o 
  -6   5  20        1.16        0.63      1.05 o 
  -5   5  20        6.54        6.69      2.26 o 
  -4   5  20        0.14        0.40      1.15 o 
  -3   5  20        0.41        0.59      1.03 o 
  -2   5  20        0.51        2.02      1.04 o 
  -1   5  20       15.29       16.64      2.62 o 
  -6   6  20       11.98       13.61      2.02 o 
  -5   6  20        2.57        2.23      1.34 o 
  -4   6  20       32.53       28.80      2.35 o 
  -3   6  20       47.51       50.37      2.72 o 
  -2   6  20        2.31        3.31      2.04 o 
  -6   1  21        3.65        2.52      1.10 o 
  -5   1  21        6.03        4.61      1.07 o 
  -4   1  21        0.44        0.97      0.82 o 
  -3   1  21        2.98        2.94      0.99 o 
  -6   2  21       34.32       31.32      4.03 o 
  -5   2  21        0.40        0.56      0.91 o 
  -4   2  21        0.39        0.29      0.81 o 
  -3   2  21        6.05        7.22      0.91 o 
  -5   3  21        6.98        2.97      2.27 o 
  -4   3  21       29.80       27.64      3.38 o 
                                                 
